# Supplementary material for: Using simulated fluorescence cell micrographs for the evaluation of cell image segmentation algorithms
Source: BMC Bioinformatics. 2017 Mar 18;18:176. doi: 10.1186/s12859-017-1591-2 (PMC5357336; doi:10.1186/s12859-017-1591-2)
Supplement: Additional file 1 — The zip archive contains real images showing protoplasts. (ZIP 4 kb) [file 12859_2017_1591_MOESM1_ESM.zip]

Archive with 17 entries (16 files):
- protoplasts/
- protoplasts/20111129-02A (2) gt.png
- protoplasts/20111129-02A (2).png
- protoplasts/20111129-02B (2) gt.png
- protoplasts/20111129-02B (2).png
- protoplasts/20111129-03A (2) gt.png
- protoplasts/20111129-03A (2).png
- protoplasts/20111129-03B (2) gt.png
- protoplasts/20111129-03B (2).png
- protoplasts/20111129-07A (2) gt.png
- protoplasts/20111129-07A (2).png
- protoplasts/20111129-07B (2) gt.png
- protoplasts/20111129-07B (2).png
- protoplasts/20111129-08A (2) gt.png
- protoplasts/20111129-08A (2).png
- protoplasts/20111129-08B (2) gt.png
- protoplasts/20111129-08B (2).png
