# Supplementary material for: Using simulated fluorescence cell micrographs for the evaluation of cell image segmentation algorithms
Source: BMC Bioinformatics. 2017 Mar 18;18:176. doi: 10.1186/s12859-017-1591-2 (PMC5357336; doi:10.1186/s12859-017-1591-2)
Supplement: Additional file 2 — The zip archive contains real images showing B cell nuclei and cytoskeleton. (ZIP 12390 kb) [file 12859_2017_1591_MOESM2_ESM.zip]

Archive with 65 entries (64 files):
- B cells/
- B cells/cells0001 gt.png
- B cells/cells0001.png
- B cells/cells0002 gt.png
- B cells/cells0002.png
- B cells/cells0003 gt.png
- B cells/cells0003.png
- B cells/cells0004 gt.png
- B cells/cells0004.png
- B cells/cells0005 gt.png
- B cells/cells0005.png
- B cells/cells0006 gt.png
- B cells/cells0006.png
- B cells/cells0007 gt.png
- B cells/cells0007.png
- B cells/cells0008 gt.png
- B cells/cells0008.png
- B cells/cells0009 gt.png
- B cells/cells0009.png
- B cells/cells0010 gt.png
- B cells/cells0010.png
- B cells/cells0011 gt.png
- B cells/cells0011.png
- B cells/cells0012 gt.png
- B cells/cells0012.png
- B cells/cells0013 gt.png
- B cells/cells0013.png
- B cells/cells0014 gt.png
- B cells/cells0014.png
- B cells/cells0015 gt.png
- B cells/cells0015.png
- B cells/cells0016 gt.png
- B cells/cells0016.png
- B cells/nuclei0001 gt.png
- B cells/nuclei0001.png
- B cells/nuclei0002 gt.png
- B cells/nuclei0002.png
- B cells/nuclei0003 gt.png
- B cells/nuclei0003.png
- B cells/nuclei0004 gt.png
- B cells/nuclei0004.png
- B cells/nuclei0005 gt.png
- B cells/nuclei0005.png
- B cells/nuclei0006 gt.png
- B cells/nuclei0006.png
- B cells/nuclei0007 gt.png
- B cells/nuclei0007.png
- B cells/nuclei0008 gt.png
- B cells/nuclei0008.png
- B cells/nuclei0009 gt.png
- B cells/nuclei0009.png
- B cells/nuclei0010 gt.png
- B cells/nuclei0010.png
- B cells/nuclei0011 gt.png
- B cells/nuclei0011.png
- B cells/nuclei0012 gt.png
- B cells/nuclei0012.png
- B cells/nuclei0013 gt.png
- B cells/nuclei0013.png
- B cells/nuclei0014 gt.png
- B cells/nuclei0014.png
- B cells/nuclei0015 gt.png
- B cells/nuclei0015.png
- B cells/nuclei0016 gt.png
- B cells/nuclei0016.png
