# Supplementary material for: Using simulated fluorescence cell micrographs for the evaluation of cell image segmentation algorithms
Source: BMC Bioinformatics. 2017 Mar 18;18:176. doi: 10.1186/s12859-017-1591-2 (PMC5357336; doi:10.1186/s12859-017-1591-2)
Supplement: Additional file 3 — The zip archive contains real images showing macrophages. (ZIP 28979 kb) [file 12859_2017_1591_MOESM3_ESM.zip]

Archive with 81 entries (80 files):
- macrophages/
- macrophages/jw-15min 1_c1 gt.png
- macrophages/jw-15min 1_c1.png
- macrophages/jw-15min 1_c5 gt.png
- macrophages/jw-15min 1_c5.png
- macrophages/jw-15min 2_c1 gt.png
- macrophages/jw-15min 2_c1.png
- macrophages/jw-15min 2_c5 gt.png
- macrophages/jw-15min 2_c5.png
- macrophages/jw-15min 3_c1 gt.png
- macrophages/jw-15min 3_c1.png
- macrophages/jw-15min 3_c5 gt.png
- macrophages/jw-15min 3_c5.png
- macrophages/jw-15min 4_c1 gt.png
- macrophages/jw-15min 4_c1.png
- macrophages/jw-15min 4_c5 gt.png
- macrophages/jw-15min 4_c5.png
- macrophages/jw-15min 5_c1 gt.png
- macrophages/jw-15min 5_c1.png
- macrophages/jw-15min 5_c5 gt.png
- macrophages/jw-15min 5_c5.png
- macrophages/jw-1h 1_c1 gt.png
- macrophages/jw-1h 1_c1.png
- macrophages/jw-1h 1_c5 gt.png
- macrophages/jw-1h 1_c5.png
- macrophages/jw-1h 2_c1 gt.png
- macrophages/jw-1h 2_c1.png
- macrophages/jw-1h 2_c5 gt.png
- macrophages/jw-1h 2_c5.png
- macrophages/jw-1h 3_c1 gt.png
- macrophages/jw-1h 3_c1.png
- macrophages/jw-1h 3_c5 gt.png
- macrophages/jw-1h 3_c5.png
- macrophages/jw-1h 4_c1 gt.png
- macrophages/jw-1h 4_c1.png
- macrophages/jw-1h 4_c5 gt.png
- macrophages/jw-1h 4_c5.png
- macrophages/jw-1h 5_c1 gt.png
- macrophages/jw-1h 5_c1.png
- macrophages/jw-1h 5_c5 gt.png
- macrophages/jw-1h 5_c5.png
- macrophages/jw-24h 1_c1 gt.png
- macrophages/jw-24h 1_c1.png
- macrophages/jw-24h 1_c5 gt.png
- macrophages/jw-24h 1_c5.png
- macrophages/jw-24h 2_c1 gt.png
- macrophages/jw-24h 2_c1.png
- macrophages/jw-24h 2_c5 gt.png
- macrophages/jw-24h 2_c5.png
- macrophages/jw-24h 3_c1 gt.png
- macrophages/jw-24h 3_c1.png
- macrophages/jw-24h 3_c5 gt.png
- macrophages/jw-24h 3_c5.png
- macrophages/jw-24h 4_c1 gt.png
- macrophages/jw-24h 4_c1.png
- macrophages/jw-24h 4_c5 gt.png
- macrophages/jw-24h 4_c5.png
- macrophages/jw-24h 5_c1 gt.png
- macrophages/jw-24h 5_c1.png
- macrophages/jw-24h 5_c5 gt.png
- macrophages/jw-24h 5_c5.png
- macrophages/jw-2h 1_c1 gt.png
- macrophages/jw-2h 1_c1.png
- macrophages/jw-2h 1_c5 gt.png
- macrophages/jw-2h 1_c5.png
- macrophages/jw-2h 2_c1 gt.png
- macrophages/jw-2h 2_c1.png
- macrophages/jw-2h 2_c5 gt.png
- macrophages/jw-2h 2_c5.png
- macrophages/jw-Kontrolle1_c1 gt.png
- macrophages/jw-Kontrolle1_c1.png
- macrophages/jw-Kontrolle1_c5 gt.png
- macrophages/jw-Kontrolle1_c5.png
- macrophages/jw-Kontrolle2_c1 gt.png
- macrophages/jw-Kontrolle2_c1.png
- macrophages/jw-Kontrolle2_c5 gt.png
- macrophages/jw-Kontrolle2_c5.png
- macrophages/jw-Kontrolle3_c1 gt.png
- macrophages/jw-Kontrolle3_c1.png
- macrophages/jw-Kontrolle3_c5 gt.png
- macrophages/jw-Kontrolle3_c5.png
