# Supplementary material for: Using simulated fluorescence cell micrographs for the evaluation of cell image segmentation algorithms
Source: BMC Bioinformatics. 2017 Mar 18;18:176. doi: 10.1186/s12859-017-1591-2 (PMC5357336; doi:10.1186/s12859-017-1591-2)
Supplement: Additional file 5 — The zip archive contains simulated images showing protoplasts with corresponding ground truth. (ZIP 72704 kb) [file 12859_2017_1591_MOESM5_ESM.zip]

Archive with 312 entries (306 files):
- simulated protoplasts/
- simulated protoplasts/nottouching/
- simulated protoplasts/nottouching/nottouching001 gt.png
- simulated protoplasts/nottouching/nottouching001.png
- simulated protoplasts/nottouching/nottouching002 gt.png
- simulated protoplasts/nottouching/nottouching002.png
- simulated protoplasts/nottouching/nottouching003 gt.png
- simulated protoplasts/nottouching/nottouching003.png
- simulated protoplasts/nottouching/nottouching004 gt.png
- simulated protoplasts/nottouching/nottouching004.png
- simulated protoplasts/nottouching/nottouching005 gt.png
- simulated protoplasts/nottouching/nottouching005.png
- simulated protoplasts/nottouching/nottouching006 gt.png
- simulated protoplasts/nottouching/nottouching006.png
- simulated protoplasts/nottouching/nottouching007 gt.png
- simulated protoplasts/nottouching/nottouching007.png
- simulated protoplasts/nottouching/nottouching008 gt.png
- simulated protoplasts/nottouching/nottouching008.png
- simulated protoplasts/nottouching/nottouching009 gt.png
- simulated protoplasts/nottouching/nottouching009.png
- simulated protoplasts/nottouching/nottouching010 gt.png
- simulated protoplasts/nottouching/nottouching010.png
- simulated protoplasts/nottouching/nottouching011 gt.png
- simulated protoplasts/nottouching/nottouching011.png
- simulated protoplasts/nottouching/nottouching012 gt.png
- simulated protoplasts/nottouching/nottouching012.png
- simulated protoplasts/nottouching/nottouching013 gt.png
- simulated protoplasts/nottouching/nottouching013.png
- simulated protoplasts/nottouching/nottouching014 gt.png
- simulated protoplasts/nottouching/nottouching014.png
- simulated protoplasts/nottouching/nottouching015 gt.png
- simulated protoplasts/nottouching/nottouching015.png
- simulated protoplasts/nottouching/nottouching016 gt.png
- simulated protoplasts/nottouching/nottouching016.png
- simulated protoplasts/nottouching/nottouching017 gt.png
- simulated protoplasts/nottouching/nottouching017.png
- simulated protoplasts/nottouching/nottouching018 gt.png
- simulated protoplasts/nottouching/nottouching018.png
- simulated protoplasts/nottouching/nottouching019 gt.png
- simulated protoplasts/nottouching/nottouching019.png
- simulated protoplasts/nottouching/nottouching020 gt.png
- simulated protoplasts/nottouching/nottouching020.png
- simulated protoplasts/nottouching/nottouching021 gt.png
- simulated protoplasts/nottouching/nottouching021.png
- simulated protoplasts/nottouching/nottouching022 gt.png
- simulated protoplasts/nottouching/nottouching022.png
- simulated protoplasts/nottouching/nottouching023 gt.png
- simulated protoplasts/nottouching/nottouching023.png
- simulated protoplasts/nottouching/nottouching024 gt.png
- simulated protoplasts/nottouching/nottouching024.png
- simulated protoplasts/nottouching/nottouching025 gt.png
- simulated protoplasts/nottouching/nottouching025.png
- simulated protoplasts/nottouching/nottouching026 gt.png
- simulated protoplasts/nottouching/nottouching026.png
- simulated protoplasts/nottouching/nottouching027 gt.png
- simulated protoplasts/nottouching/nottouching027.png
- simulated protoplasts/nottouching/nottouching028 gt.png
- simulated protoplasts/nottouching/nottouching028.png
- simulated protoplasts/nottouching/nottouching029 gt.png
- simulated protoplasts/nottouching/nottouching029.png
- simulated protoplasts/nottouching/nottouching030 gt.png
- simulated protoplasts/nottouching/nottouching030.png
- simulated protoplasts/nottouching/Thumbs.db
- simulated protoplasts/overlapping/
- simulated protoplasts/overlapping/overlapping001 gt.png
- simulated protoplasts/overlapping/overlapping001.png
- simulated protoplasts/overlapping/overlapping002 gt.png
- simulated protoplasts/overlapping/overlapping002.png
- simulated protoplasts/overlapping/overlapping003 gt.png
- simulated protoplasts/overlapping/overlapping003.png
- simulated protoplasts/overlapping/overlapping004 gt.png
- simulated protoplasts/overlapping/overlapping004.png
- simulated protoplasts/overlapping/overlapping005 gt.png
- simulated protoplasts/overlapping/overlapping005.png
- simulated protoplasts/overlapping/overlapping006 gt.png
- simulated protoplasts/overlapping/overlapping006.png
- simulated protoplasts/overlapping/overlapping007 gt.png
- simulated protoplasts/overlapping/overlapping007.png
- simulated protoplasts/overlapping/overlapping008 gt.png
- simulated protoplasts/overlapping/overlapping008.png
- simulated protoplasts/overlapping/overlapping009 gt.png
- simulated protoplasts/overlapping/overlapping009.png
- simulated protoplasts/overlapping/overlapping010 gt.png
- simulated protoplasts/overlapping/overlapping010.png
- simulated protoplasts/overlapping/overlapping011 gt.png
- simulated protoplasts/overlapping/overlapping011.png
- simulated protoplasts/overlapping/overlapping012 gt.png
- simulated protoplasts/overlapping/overlapping012.png
- simulated protoplasts/overlapping/overlapping013 gt.png
- simulated protoplasts/overlapping/overlapping013.png
- simulated protoplasts/overlapping/overlapping014 gt.png
- simulated protoplasts/overlapping/overlapping014.png
- simulated protoplasts/overlapping/overlapping015 gt.png
- simulated protoplasts/overlapping/overlapping015.png
- simulated protoplasts/overlapping/overlapping016 gt.png
- simulated protoplasts/overlapping/overlapping016.png
- simulated protoplasts/overlapping/overlapping017 gt.png
- simulated protoplasts/overlapping/overlapping017.png
- simulated protoplasts/overlapping/overlapping018 gt.png
- simulated protoplasts/overlapping/overlapping018.png
- simulated protoplasts/overlapping/overlapping019 gt.png
- simulated protoplasts/overlapping/overlapping019.png
- simulated protoplasts/overlapping/overlapping020 gt.png
- simulated protoplasts/overlapping/overlapping020.png
- simulated protoplasts/overlapping/overlapping021 gt.png
- simulated protoplasts/overlapping/overlapping021.png
- simulated protoplasts/overlapping/overlapping022 gt.png
- simulated protoplasts/overlapping/overlapping022.png
- simulated protoplasts/overlapping/overlapping023 gt.png
- simulated protoplasts/overlapping/overlapping023.png
- simulated protoplasts/overlapping/overlapping024 gt.png
- simulated protoplasts/overlapping/overlapping024.png
- simulated protoplasts/overlapping/overlapping025 gt.png
- simulated protoplasts/overlapping/overlapping025.png
- simulated protoplasts/overlapping/overlapping026 gt.png
- simulated protoplasts/overlapping/overlapping026.png
- simulated protoplasts/overlapping/overlapping027 gt.png
- simulated protoplasts/overlapping/overlapping027.png
- simulated protoplasts/overlapping/overlapping028 gt.png
- simulated protoplasts/overlapping/overlapping028.png
- simulated protoplasts/overlapping/overlapping029 gt.png
- simulated protoplasts/overlapping/overlapping029.png
- simulated protoplasts/overlapping/overlapping030 gt.png
- simulated protoplasts/overlapping/overlapping030.png
- simulated protoplasts/overlapping/Thumbs.db
- simulated protoplasts/overlaying/
- simulated protoplasts/overlaying/overlaying001 gt.png
- simulated protoplasts/overlaying/overlaying001.png
- simulated protoplasts/overlaying/overlaying002 gt.png
- simulated protoplasts/overlaying/overlaying002.png
- simulated protoplasts/overlaying/overlaying003 gt.png
- simulated protoplasts/overlaying/overlaying003.png
- simulated protoplasts/overlaying/overlaying004 gt.png
- simulated protoplasts/overlaying/overlaying004.png
- simulated protoplasts/overlaying/overlaying005 gt.png
- simulated protoplasts/overlaying/overlaying005.png
- simulated protoplasts/overlaying/overlaying006 gt.png
- simulated protoplasts/overlaying/overlaying006.png
- simulated protoplasts/overlaying/overlaying007 gt.png
- simulated protoplasts/overlaying/overlaying007.png
- simulated protoplasts/overlaying/overlaying008 gt.png
- simulated protoplasts/overlaying/overlaying008.png
- simulated protoplasts/overlaying/overlaying009 gt.png
- simulated protoplasts/overlaying/overlaying009.png
- simulated protoplasts/overlaying/overlaying010 gt.png
- simulated protoplasts/overlaying/overlaying010.png
- simulated protoplasts/overlaying/overlaying011 gt.png
- simulated protoplasts/overlaying/overlaying011.png
- simulated protoplasts/overlaying/overlaying012 gt.png
- simulated protoplasts/overlaying/overlaying012.png
- simulated protoplasts/overlaying/overlaying013 gt.png
- simulated protoplasts/overlaying/overlaying013.png
- simulated protoplasts/overlaying/overlaying014 gt.png
- simulated protoplasts/overlaying/overlaying014.png
- simulated protoplasts/overlaying/overlaying015 gt.png
- simulated protoplasts/overlaying/overlaying015.png
- simulated protoplasts/overlaying/overlaying016 gt.png
- simulated protoplasts/overlaying/overlaying016.png
- simulated protoplasts/overlaying/overlaying017 gt.png
- simulated protoplasts/overlaying/overlaying017.png
- simulated protoplasts/overlaying/overlaying018 gt.png
- simulated protoplasts/overlaying/overlaying018.png
- simulated protoplasts/overlaying/overlaying019 gt.png
- simulated protoplasts/overlaying/overlaying019.png
- simulated protoplasts/overlaying/overlaying020 gt.png
- simulated protoplasts/overlaying/overlaying020.png
- simulated protoplasts/overlaying/overlaying021 gt.png
- simulated protoplasts/overlaying/overlaying021.png
- simulated protoplasts/overlaying/overlaying022 gt.png
- simulated protoplasts/overlaying/overlaying022.png
- simulated protoplasts/overlaying/overlaying023 gt.png
- simulated protoplasts/overlaying/overlaying023.png
- simulated protoplasts/overlaying/overlaying024 gt.png
- simulated protoplasts/overlaying/overlaying024.png
- simulated protoplasts/overlaying/overlaying025 gt.png
- simulated protoplasts/overlaying/overlaying025.png
- simulated protoplasts/overlaying/overlaying026 gt.png
- simulated protoplasts/overlaying/overlaying026.png
- simulated protoplasts/overlaying/overlaying027 gt.png
- simulated protoplasts/overlaying/overlaying027.png
- simulated protoplasts/overlaying/overlaying028 gt.png
- simulated protoplasts/overlaying/overlaying028.png
- simulated protoplasts/overlaying/overlaying029 gt.png
- simulated protoplasts/overlaying/overlaying029.png
- simulated protoplasts/overlaying/overlaying030 gt.png
- simulated protoplasts/overlaying/overlaying030.png
- simulated protoplasts/overlaying/overlayingproject.xml
- simulated protoplasts/overlaying/Thumbs.db
- simulated protoplasts/realisticoverlap/
- simulated protoplasts/realisticoverlap/realisticoverlap001 gt.png
- simulated protoplasts/realisticoverlap/realisticoverlap001.png
- simulated protoplasts/realisticoverlap/realisticoverlap002 gt.png
- simulated protoplasts/realisticoverlap/realisticoverlap002.png
- simulated protoplasts/realisticoverlap/realisticoverlap003 gt.png
- simulated protoplasts/realisticoverlap/realisticoverlap003.png
- simulated protoplasts/realisticoverlap/realisticoverlap004 gt.png
- simulated protoplasts/realisticoverlap/realisticoverlap004.png
- simulated protoplasts/realisticoverlap/realisticoverlap005 gt.png
- simulated protoplasts/realisticoverlap/realisticoverlap005.png
- simulated protoplasts/realisticoverlap/realisticoverlap006 gt.png
- simulated protoplasts/realisticoverlap/realisticoverlap006.png
- simulated protoplasts/realisticoverlap/realisticoverlap007 gt.png
- simulated protoplasts/realisticoverlap/realisticoverlap007.png
- simulated protoplasts/realisticoverlap/realisticoverlap008 gt.png
- simulated protoplasts/realisticoverlap/realisticoverlap008.png
- simulated protoplasts/realisticoverlap/realisticoverlap009 gt.png
- simulated protoplasts/realisticoverlap/realisticoverlap009.png
- simulated protoplasts/realisticoverlap/realisticoverlap010 gt.png
- simulated protoplasts/realisticoverlap/realisticoverlap010.png
- simulated protoplasts/realisticoverlap/realisticoverlap011 gt.png
- simulated protoplasts/realisticoverlap/realisticoverlap011.png
- simulated protoplasts/realisticoverlap/realisticoverlap012 gt.png
- simulated protoplasts/realisticoverlap/realisticoverlap012.png
- simulated protoplasts/realisticoverlap/realisticoverlap013 gt.png
- simulated protoplasts/realisticoverlap/realisticoverlap013.png
- simulated protoplasts/realisticoverlap/realisticoverlap014 gt.png
- simulated protoplasts/realisticoverlap/realisticoverlap014.png
- simulated protoplasts/realisticoverlap/realisticoverlap015 gt.png
- simulated protoplasts/realisticoverlap/realisticoverlap015.png
- simulated protoplasts/realisticoverlap/realisticoverlap016 gt.png
- simulated protoplasts/realisticoverlap/realisticoverlap016.png
- simulated protoplasts/realisticoverlap/realisticoverlap017 gt.png
- simulated protoplasts/realisticoverlap/realisticoverlap017.png
- simulated protoplasts/realisticoverlap/realisticoverlap018 gt.png
- simulated protoplasts/realisticoverlap/realisticoverlap018.png
- simulated protoplasts/realisticoverlap/realisticoverlap019 gt.png
- simulated protoplasts/realisticoverlap/realisticoverlap019.png
- simulated protoplasts/realisticoverlap/realisticoverlap020 gt.png
- simulated protoplasts/realisticoverlap/realisticoverlap020.png
- simulated protoplasts/realisticoverlap/realisticoverlap021 gt.png
- simulated protoplasts/realisticoverlap/realisticoverlap021.png
- simulated protoplasts/realisticoverlap/realisticoverlap022 gt.png
- simulated protoplasts/realisticoverlap/realisticoverlap022.png
- simulated protoplasts/realisticoverlap/realisticoverlap023 gt.png
- simulated protoplasts/realisticoverlap/realisticoverlap023.png
- simulated protoplasts/realisticoverlap/realisticoverlap024 gt.png
- simulated protoplasts/realisticoverlap/realisticoverlap024.png
- simulated protoplasts/realisticoverlap/realisticoverlap025 gt.png
- simulated protoplasts/realisticoverlap/realisticoverlap025.png
- simulated protoplasts/realisticoverlap/realisticoverlap026 gt.png
- simulated protoplasts/realisticoverlap/realisticoverlap026.png
- simulated protoplasts/realisticoverlap/realisticoverlap027 gt.png
- simulated protoplasts/realisticoverlap/realisticoverlap027.png
- simulated protoplasts/realisticoverlap/realisticoverlap028 gt.png
- simulated protoplasts/realisticoverlap/realisticoverlap028.png
- simulated protoplasts/realisticoverlap/realisticoverlap029 gt.png
- simulated protoplasts/realisticoverlap/realisticoverlap029.png
- simulated protoplasts/realisticoverlap/realisticoverlap030 gt.png
- simulated protoplasts/realisticoverlap/realisticoverlap030.png
- simulated protoplasts/realisticoverlap/realproject.xml
- simulated protoplasts/touching/
- simulated protoplasts/touching/Thumbs.db
- simulated protoplasts/touching/touching001 gt.png
- simulated protoplasts/touching/touching001.png
- simulated protoplasts/touching/touching002 gt.png
- simulated protoplasts/touching/touching002.png
- simulated protoplasts/touching/touching003 gt.png
- simulated protoplasts/touching/touching003.png
- simulated protoplasts/touching/touching004 gt.png
- simulated protoplasts/touching/touching004.png
- simulated protoplasts/touching/touching005 gt.png
- simulated protoplasts/touching/touching005.png
- simulated protoplasts/touching/touching006 gt.png
- simulated protoplasts/touching/touching006.png
- simulated protoplasts/touching/touching007 gt.png
- simulated protoplasts/touching/touching007.png
- simulated protoplasts/touching/touching008 gt.png
- simulated protoplasts/touching/touching008.png
- simulated protoplasts/touching/touching009 gt.png
- simulated protoplasts/touching/touching009.png
- simulated protoplasts/touching/touching010 gt.png
- simulated protoplasts/touching/touching010.png
- simulated protoplasts/touching/touching011 gt.png
- simulated protoplasts/touching/touching011.png
- simulated protoplasts/touching/touching012 gt.png
- simulated protoplasts/touching/touching012.png
- simulated protoplasts/touching/touching013 gt.png
- simulated protoplasts/touching/touching013.png
- simulated protoplasts/touching/touching014 gt.png
- simulated protoplasts/touching/touching014.png
- simulated protoplasts/touching/touching015 gt.png
- simulated protoplasts/touching/touching015.png
- simulated protoplasts/touching/touching016 gt.png
- simulated protoplasts/touching/touching016.png
- simulated protoplasts/touching/touching017 gt.png
- simulated protoplasts/touching/touching017.png
- simulated protoplasts/touching/touching018 gt.png
- simulated protoplasts/touching/touching018.png
- simulated protoplasts/touching/touching019 gt.png
- simulated protoplasts/touching/touching019.png
- simulated protoplasts/touching/touching020 gt.png
- simulated protoplasts/touching/touching020.png
- simulated protoplasts/touching/touching021 gt.png
- simulated protoplasts/touching/touching021.png
- simulated protoplasts/touching/touching022 gt.png
- simulated protoplasts/touching/touching022.png
- simulated protoplasts/touching/touching023 gt.png
- simulated protoplasts/touching/touching023.png
- simulated protoplasts/touching/touching024 gt.png
- simulated protoplasts/touching/touching024.png
[truncated: 12 more entries]
