# Supplementary material for: Using simulated fluorescence cell micrographs for the evaluation of cell image segmentation algorithms
Source: BMC Bioinformatics. 2017 Mar 18;18:176. doi: 10.1186/s12859-017-1591-2 (PMC5357336; doi:10.1186/s12859-017-1591-2)
Supplement: Additional file 5 — The zip archive contains simulated images showing protoplasts with corresponding ground truth. (ZIP 72704 kb) [file 12859_2017_1591_MOESM5_ESM.zip › simulated protoplasts/overlaying/overlayingproject.xml]

<?xml version="1.0" encoding="ISO-8859-1" ?>
<!--This file was created by GIAnT MM DO NOT EDIT !!!-->
<GiantProjectMM>
 <Modalities>
  <Modality Description="No Modality has been assigned yet" ID="0" r="0" a="90" b="255" Name="Undefined Modality" g="0"/>
  <Modality Description="" ID="1" r="255" a="90" b="0" Name="cells" g="0"/>
 </Modalities>
 <Classes>
  <Class Description="No Class has been assigned yet" ID="0" r="0" a="90" b="255" Name="Undefined Class" g="0"/>
  <Class Description="" ID="1" r="255" a="90" b="0" Name="protoplasts" g="0"/>
 </Classes>
 <MultiModalityItems>
  <MultiModalItem>
   <Files>
    <File modalityID="1" absolutePath="C:/SimData2/overlaying/Case0/cells.png"/>
    <File modalityID="-1" absolutePath="C:/SimData2/overlaying/Case0/Merge.png"/>
   </Files>
   <Masks>
    <Polygon>
     <Mask w="49" x="696" y="520" h="49">14090000111000000F1400000D1800000C1B00000B1D000009200000082200000723000006250000062600000528000005280000042A0000032C0000032C0000022D0000022E0000012F0000012F0000012F00000031000000310000003100000031000000310000003100000031000000310000003100000130000001300000022E0000022E0000032C0000032C0000042A0000042A00000528000006260000072400000723000008210000091F00000B1B00000D1700000E1400001010000014090000</Mask>
     <Properties>
      <Property key="ModalityBitArray" value="1" type="bitarray"/>
      <Property key="ClassID" value="1" type="integer"/>
     </Properties>
    </Polygon>
    <Polygon>
     <Mask w="45" x="674" y="545" h="46">17040000120D00000F1200000D1500000B1800000A1A0000081D0000071F000006210000052200000523000004250000032700000327000002290000022A0000022A0000012B0000012C0000002D0000002D0000002D0000002D0000002D0000002D0000002D0000002D0000002D0000002C0000012B0000012B0000022A000002290000032800000327000004250000042500000523000006210000071F0000081C0000091A00000B1600000C1300000E0E000011070000</Mask>
     <Properties>
      <Property key="ModalityBitArray" value="1" type="bitarray"/>
      <Property key="ClassID" value="1" type="integer"/>
     </Properties>
    </Polygon>
    <Polygon>
     <Mask w="42" x="678" y="500" h="41">120700000F0E00000D1300000B170000091A0000071D0000061F00000521000004220000032400000324000002260000022600000128000001280000002A0000002A0000002A0000002A0000002A0000002A0000002A0000002A0000002A0000012900000128000002270000022600000325000003240000042300000422000005200000061E0000071C0000081A0000091700000B1400000C1100000E0D000011070000</Mask>
     <Properties>
      <Property key="ModalityBitArray" value="1" type="bitarray"/>
      <Property key="ClassID" value="1" type="integer"/>
     </Properties>
    </Polygon>
    <Polygon>
     <Mask w="43" x="714" y="555" h="42">100B00000D1100000C1400000B1600000A180000081C0000061F000005210000052200000423000003250000032500000227000002270000012800000129000001290000002B0000002B0000002B0000002B0000002B0000002B0000002B0000002A0000002A0000002A00000129000001280000012800000226000002250000032400000422000005200000061E0000071C0000091800000A1600000C1200000D0E00000F080000</Mask>
     <Properties>
      <Property key="ModalityBitArray" value="1" type="bitarray"/>
      <Property key="ClassID" value="1" type="integer"/>
     </Properties>
    </Polygon>
    <Polygon>
     <Mask w="50" x="651" y="475" h="50">15090000120F00000F1400000D1800000B1B00000A1E00000821000007230000062500000527000005280000042A0000042A0000032C0000032C0000022E0000022E0000022E0000013000000130000001300000013100000131000000320000003200000032000000320000013100000131000001310000022F0000022F0000032E0000032E0000042C0000042C0000052A000006290000062800000727000008250000092300000A2100000B1F00000C1D00000D1B00000E1800000F15000011110000140C0000</Mask>
     <Properties>
      <Property key="ModalityBitArray" value="1" type="bitarray"/>
      <Property key="ClassID" value="1" type="integer"/>
     </Properties>
    </Polygon>
    <Polygon>
     <Mask w="50" x="739" y="560" h="50">14080000120E0000101300000E1700000C1B00000A1F00000823000007250000062600000528000005280000042A0000042A0000032C0000032C0000022E0000022E0000022E0000012F00000130000001300000013000000031000000310000003200000032000000320000003200000031000000310000003100000130000001300000012F0000022E0000022E0000032C0000032C0000042A00000429000005270000062500000723000008210000091F00000A1C00000C1900000E1500000F120000110E0000</Mask>
     <Properties>
      <Property key="ModalityBitArray" value="1" type="bitarray"/>
      <Property key="ClassID" value="1" type="integer"/>
     </Properties>
    </Polygon>
    <Polygon>
     <Mask w="34" x="643" y="509" h="35">0F0300000C0B00000A0E000008110000061500000517000004190000031B0000031C0000021D0000011F0000011F0000002100000021000000210000002200000022000000220000002200000022000000220000002100000021000000210000011F0000011F0000021D0000031C0000041A0000051800000616000007130000081000000A0C00000D070000</Mask>
     <Properties>
      <Property key="ModalityBitArray" value="1" type="bitarray"/>
      <Property key="ClassID" value="1" type="integer"/>
     </Properties>
    </Polygon>
    <Polygon>
     <Mask w="48" x="701" y="582" h="46">110C00000F1100000D1500000B1A00000A1D0000091F00000722000006240000052500000526000004280000032A0000032A0000022C0000022C0000012E0000012E0000002F0000003000000030000000300000003000000030000000300000003000000030000000300000002F0000012E0000012D0000022C0000022B0000032A0000042800000428000005260000062500000723000008210000091F00000A1C00000B1A00000D1700000E1400001010000014090000</Mask>
     <Properties>
      <Property key="ModalityBitArray" value="1" type="bitarray"/>
      <Property key="ClassID" value="1" type="integer"/>
     </Properties>
    </Polygon>
    <Polygon>
     <Mask w="42" x="767" y="542" h="41">120A00000F0F00000D1200000C1500000A180000081B0000071D0000061E00000520000004220000042300000324000002260000022600000127000001280000012800000029000000290000002A0000002A0000002A0000002A00000128000001280000012800000227000002260000032500000325000004230000042300000521000005200000061E0000071C0000081A0000091700000B1400000D0F000011070000</Mask>
     <Properties>
      <Property key="ModalityBitArray" value="1" type="bitarray"/>
      <Property key="ClassID" value="1" type="integer"/>
     </Properties>
    </Polygon>
    <Polygon>
     <Mask w="42" x="625" y="527" h="41">120800000F0D00000C1300000B1600000A180000081B0000071D0000061F000005200000042200000323000003240000022600000226000001280000012800000128000001290000002A0000002A0000002A0000012800000128000001280000012800000128000001270000022600000226000003240000032400000422000004210000051F0000061D0000071B0000081900000A1500000C1100000F0C000011070000</Mask>
     <Properties>
      <Property key="ModalityBitArray" value="1" type="bitarray"/>
      <Property key="ClassID" value="1" type="integer"/>
     </Properties>
    </Polygon>
    <Polygon>
     <Mask w="40" x="766" y="591" h="40">110400000D0D00000A1300000817000007190000061B0000051D0000041F0000032100000321000002230000022300000223000001250000012500000125000000270000002700000028000000280000002800000028000000280000002700000027000000260000012500000125000002230000022300000321000003200000041E0000051C0000061A000007180000091400000A1100000C0D00000F080000</Mask>
     <Properties>
      <Property key="ModalityBitArray" value="1" type="bitarray"/>
      <Property key="ClassID" value="1" type="integer"/>
     </Properties>
    </Polygon>
    <Polygon>
     <Mask w="42" x="789" y="563" h="42">100800000D0F00000B13000009170000081A0000061D0000051F000004210000042100000323000003240000022500000226000001270000012800000128000000290000002A0000002A0000002A0000002A0000002A0000002A0000012900000129000001280000012800000227000002270000022600000226000003240000032300000422000005200000061E0000071C000008190000091700000A1400000C1000000E0B0000</Mask>
     <Properties>
      <Property key="ModalityBitArray" value="1" type="bitarray"/>
      <Property key="ClassID" value="1" type="integer"/>
     </Properties>
    </Polygon>
    <Polygon>
     <Mask w="45" x="649" y="566" h="47">17040000120D00000F1200000D1600000B1900000A1B0000081E00000720000006220000052400000425000004260000032700000328000002290000022A0000022A0000012C0000012C0000002D0000002D0000002D0000002D0000002D0000002D0000002D0000002C0000012B0000012B0000012B0000012A0000012A00000229000002290000032700000327000004250000042400000522000006200000071E0000081C0000091A00000A1800000C1400000E100000100C0000</Mask>
     <Properties>
      <Property key="ModalityBitArray" value="1" type="bitarray"/>
      <Property key="ClassID" value="1" type="integer"/>
     </Properties>
    </Polygon>
    <Polygon>
     <Mask w="40" x="712" y="616" h="40">0E0B00000C1100000B1400000A16000008190000071B0000061D0000051F00000420000003220000032300000224000002250000022500000126000001270000012700000127000000280000002800000028000000280000012700000127000001260000022500000224000003230000032300000421000004210000051F0000061D0000071B000008190000091800000A1600000C1200000D0F00000F0B0000</Mask>
     <Properties>
      <Property key="ModalityBitArray" value="1" type="bitarray"/>
      <Property key="ClassID" value="1" type="integer"/>
     </Properties>
    </Polygon>
    <Polygon>
     <Mask w="40" x="791" y="604" h="39">0F0800000B0E0000091200000715000006180000051A0000041D0000031F000003200000022100000123000001240000002500000026000000260000002700000027000000270000002700000028000000280000002800000028000000270000012600000126000001250000022400000223000003210000041F0000051D0000061B000007190000081700000A1400000B1100000D0D000010080000</Mask>
     <Properties>
      <Property key="ModalityBitArray" value="1" type="bitarray"/>
      <Property key="ClassID" value="1" type="integer"/>
     </Properties>
    </Polygon>
    <Polygon>
     <Mask w="46" x="729" y="634" h="44">15050000110D00000F1100000C1600000A1A0000081D0000071F000006210000062200000524000004260000032700000328000002290000022A0000022A0000012C0000012C0000012C0000012D0000002E0000002E0000002E0000002E0000002E0000012D0000012D0000012C0000022B0000022A00000329000003280000042700000426000005250000052400000622000007210000081F0000091C00000A1900000C1400000F0E000014070000</Mask>
     <Properties>
      <Property key="ModalityBitArray" value="1" type="bitarray"/>
      <Property key="ClassID" value="1" type="integer"/>
     </Properties>
    </Polygon>
    <Polygon>
     <Mask w="46" x="626" y="457" h="44">14050000100D00000D1300000B170000091B0000081D0000071F00000621000005230000042500000425000003270000032700000229000002290000012B0000012B0000012C0000012C0000012C0000002D0000002E0000002E0000002E0000002D0000002D0000012C0000012C0000022A0000022A00000329000003280000042700000426000005240000062300000622000007200000081E0000091C00000B1900000D150000110F0000130A0000</Mask>
     <Properties>
      <Property key="ModalityBitArray" value="1" type="bitarray"/>
      <Property key="ClassID" value="1" type="integer"/>
     </Properties>
    </Polygon>
    <Polygon>
     <Mask w="43" x="817" y="555" h="44">12090000100D00000E1100000C1500000A180000091A0000081C0000071E0000062000000522000005220000042400000326000003260000022700000228000001290000012900000129000001290000002B0000002B0000002B0000002B0000002A0000002A00000129000001290000012800000128000002260000022600000226000003240000032400000422000005200000061D0000081A0000091800000A1500000C1200000E0D000012050000</Mask>
     <Properties>
      <Property key="ModalityBitArray" value="1" type="bitarray"/>
      <Property key="ClassID" value="1" type="integer"/>
     </Properties>
    </Polygon>
    <Polygon>
     <Mask w="36" x="601" y="538" h="35">0E0700000B0D000009110000081300000716000005190000041B0000031D0000031D0000021F000002200000012100000121000001220000012200000023000000230000002400000024000000240000002400000123000001220000012200000220000002200000031E0000041D0000041C0000051A000006180000081400000A1000000E0A000013020000</Mask>
     <Properties>
      <Property key="ModalityBitArray" value="1" type="bitarray"/>
      <Property key="ClassID" value="1" type="integer"/>
     </Properties>
    </Polygon>
    <Polygon>
     <Mask w="37" x="740" y="528" h="37">0F0700000B0E000009120000071500000617000005190000041B0000031D0000021F00000220000001210000012200000123000001230000002500000025000000250000002500000025000000250000002500000025000001240000012400000123000001230000022100000220000002200000031E0000041C0000051B00000619000008160000091300000B0E00000E070000</Mask>
     <Properties>
      <Property key="ModalityBitArray" value="1" type="bitarray"/>
      <Property key="ClassID" value="1" type="integer"/>
     </Properties>
    </Polygon>
    <Polygon>
     <Mask w="39" x="785" y="630" h="40">100900000E0D00000C1100000A14000008180000071A0000061C0000051E00000420000003210000032200000223000002240000012500000125000000270000002700000027000000270000002700000027000000270000012600000126000001260000012500000125000002230000022300000222000003210000041F0000051D0000061B000007190000091600000A1300000C0F00000F0A000013030000</Mask>
     <Properties>
      <Property key="ModalityBitArray" value="1" type="bitarray"/>
      <Property key="ClassID" value="1" type="integer"/>
     </Properties>
    </Polygon>
    <Polygon>
     <Mask w="46" x="817" y="593" h="48">14050000110C00000F1000000D1400000C1600000A190000091B0000081D0000071F0000062100000523000004250000032600000228000002280000012A0000012A0000012A0000012B0000002C0000002D0000002D0000002D0000002E0000002E0000002E0000002E0000002E0000012D0000012D0000012D0000012D0000012C0000022B0000022A000003290000032800000427000005250000062300000722000008200000091E00000A1C00000B1900000D16000010110000120D0000</Mask>
     <Properties>
      <Property key="ModalityBitArray" value="1" type="bitarray"/>
      <Property key="ClassID" value="1" type="integer"/>
     </Properties>
    </Polygon>
    <Polygon>
     <Mask w="39" x="740" y="500" h="41">130300000F0C00000C1100000A1400000917000008190000071B0000061D0000051F00000421000003220000032300000224000002250000012600000126000000270000002700000027000000270000002700000027000000270000002600000026000000260000012500000124000002230000022300000321000003210000041F0000041E0000051C0000061A000007180000081600000A1300000C0F000010070000</Mask>
     <Properties>
      <Property key="ModalityBitArray" value="1" type="bitarray"/>
      <Property key="ClassID" value="1" type="integer"/>
     </Properties>
    </Polygon>
    <Polygon>
     <Mask w="55" x="842" y="557" h="54">180A000013130000101800000E1C00000C1F00000B2200000A240000092600000927000008280000072A0000062C0000052E0000052E00000430000003310000033200000233000002330000023400000135000001350000013500000135000000370000003700000037000000370000003700000136000001350000013500000135000001350000023300000233000003320000033200000430000004300000052E0000052E0000062C0000072B000008290000092700000A2400000B2200000C2000000E1C00000F190000111500001311000017090000</Mask>
     <Properties>
      <Property key="ModalityBitArray" value="1" type="bitarray"/>
      <Property key="ClassID" value="1" type="integer"/>
     </Properties>
    </Polygon>
    <Polygon>
     <Mask w="37" x="845" y="621" h="36">0F0A00000B1000000815000007180000061A0000051C0000041D0000031F000002200000022100000122000001230000012300000024000000250000002500000025000000250000002500000025000000250000012400000123000001230000012300000221000002210000031F0000051C0000061A00000619000007170000081400000A1000000D0B000011040000</Mask>
     <Properties>
      <Property key="ModalityBitArray" value="1" type="bitarray"/>
      <Property key="ClassID" value="1" type="integer"/>
     </Properties>
    </Polygon>
    <Polygon>
     <Mask w="45" x="597" y="467" h="45">120900000F0F00000D1300000B1700000A1A0000081D0000071F00000621000005230000042500000326000003270000022800000229000002290000012B0000012B0000012C0000012C0000002D0000002D0000002D0000002D0000002D0000002D0000002D0000012C0000012C0000012C0000022A0000022A0000032800000328000004260000052500000524000006220000071F0000081D0000091B00000A1800000B1600000D120000100D000014050000</Mask>
     <Properties>
      <Property key="ModalityBitArray" value="1" type="bitarray"/>
      <Property key="ClassID" value="1" type="integer"/>
     </Properties>
    </Polygon>
    <Polygon>
     <Mask w="35" x="706" y="650" h="37">0E0600000B0D000009110000071500000617000005190000041B0000031D0000021E0000021F000001200000012000000121000000220000002300000023000000230000002300000023000000230000002300000022000000220000012100000121000001200000021F0000021E0000031D0000041B0000041A0000051900000617000007140000091000000B0C00000E050000</Mask>
     <Properties>
      <Property key="ModalityBitArray" value="1" type="bitarray"/>
      <Property key="ClassID" value="1" type="integer"/>
     </Properties>
    </Polygon>
    <Polygon>
     <Mask w="40" x="816" y="636" h="42">0F0A00000D0E00000C1100000A1400000916000007190000051C0000041E0000041F0000032100000321000002220000022300000124000001240000012500000125000000270000002700000028000000280000002800000028000000280000012700000126000001260000012500000224000002240000032300000421000004210000051F0000061E0000071C0000071B0000081800000A1400000C1000000F0B000013040000</Mask>
     <Properties>
      <Property key="ModalityBitArray" value="1" type="bitarray"/>
      <Property key="ClassID" value="1" type="integer"/>
     </Properties>
    </Polygon>
    <Polygon>
     <Mask w="47" x="759" y="653" h="46">14080000100E00000D1400000B180000091C0000081F000007210000062300000524000004260000042600000328000003280000022A0000022A0000012C0000012C0000012C0000012D0000002E0000002E0000002E0000002F0000002F0000002F0000002E0000002E0000012D0000012C0000022B0000022B00000329000003290000042700000427000005250000052500000623000007210000081F0000081E0000091C00000A1900000C1500000F100000110C0000</Mask>
     <Properties>
      <Property key="ModalityBitArray" value="1" type="bitarray"/>
      <Property key="ClassID" value="1" type="integer"/>
     </Properties>
    </Polygon>
    <Polygon>
     <Mask w="37" x="768" y="495" h="37">0E0700000B0E000009120000071500000617000005190000041B0000031D0000021F0000012000000121000000220000002300000023000000230000002400000024000000240000002500000025000000250000012300000123000001230000012300000221000002210000031F0000031E0000041C0000051B00000619000007170000081400000A1000000C0C00000F070000</Mask>
     <Properties>
      <Property key="ModalityBitArray" value="1" type="bitarray"/>
      <Property key="ClassID" value="1" type="integer"/>
     </Properties>
    </Polygon>
    <Polygon>
     <Mask w="40" x="693" y="470" h="42">130400000F0A00000C0F00000B1200000916000008180000071A0000051D0000041F000003210000032100000223000002240000012500000126000000270000002800000028000000280000002800000028000000280000002800000028000000280000012700000127000001260000012600000224000002240000032200000322000004200000051F0000061D0000071B000008180000091600000A1300000C0F00000E0A0000</Mask>
     <Properties>
      <Property key="ModalityBitArray" value="1" type="bitarray"/>
      <Property key="ClassID" value="1" type="integer"/>
     </Properties>
    </Polygon>
    <Polygon>
     <Mask w="44" x="789" y="668" h="43">120C00000F1100000D1500000C1700000B1900000A1B0000091D00000720000006220000052400000425000004260000032800000229000002290000012B0000012B0000002C0000002C0000002C0000002C0000002C0000002C0000002C0000012B0000012A0000012A0000012A00000229000002280000022800000326000003260000042400000522000005210000061F0000071C0000081A00000A1700000C1300000E10000012090000</Mask>
     <Properties>
      <Property key="ModalityBitArray" value="1" type="bitarray"/>
      <Property key="ClassID" value="1" type="integer"/>
     </Properties>
    </Polygon>
    <Polygon>
     <Mask w="47" x="785" y="476" h="47">14040000110B00000F1100000D1500000B190000091C0000081E0000072000000623000005250000042700000427000003290000022A0000022B0000012C0000012C0000012D0000002E0000002F0000002F0000002F0000002F0000002F0000002F0000002F0000012E0000012E0000012E0000012E0000022C0000022C0000022B0000032A000003290000042800000427000005260000062400000722000008200000091E00000B1B00000D1700000F130000110F0000140A0000</Mask>
     <Properties>
      <Property key="ModalityBitArray" value="1" type="bitarray"/>
      <Property key="ClassID" value="1" type="integer"/>
     </Properties>
    </Polygon>
    <Polygon>
     <Mask w="34" x="743" y="476" h="34">110300000E0900000B0E0000091200000715000005180000041A0000031B0000031C0000021D0000021E000001200000012000000120000001200000002100000022000000220000002100000021000000200000011F0000011F0000011E0000021D0000031B0000031B000004190000051700000615000007130000090F00000A0C00000C080000</Mask>
     <Properties>
      <Property key="ModalityBitArray" value="1" type="bitarray"/>
      <Property key="ClassID" value="1" type="integer"/>
     </Properties>
    </Polygon>
    <Polygon>
     <Mask w="52" x="618" y="581" h="52">130A0000111100000E1700000C1B00000A1E0000092000000822000008230000072500000627000005290000042A0000032C0000032D0000022E0000022F000001300000013100000032000000330000003300000033000000340000003400000034000000340000003400000034000000330000003300000033000001320000013100000131000002300000022F0000032E0000032D0000042C0000042B0000052A0000052900000627000007250000092200000A2000000B1E00000D1A00000E17000010130000120E000015060000</Mask>
     <Properties>
      <Property key="ModalityBitArray" value="1" type="bitarray"/>
      <Property key="ClassID" value="1" type="integer"/>
     </Properties>
    </Polygon>
    <Polygon>
     <Mask w="39" x="788" y="699" h="38">0F0800000C0F00000A1300000816000007180000061A0000051C0000051D0000041F0000032100000321000002230000012400000125000000260000002600000026000000270000002700000027000000270000002700000027000001260000012600000125000001250000022300000222000003210000041F0000051D0000061B000007190000081700000A1400000C1000000F0A0000</Mask>
     <Properties>
      <Property key="ModalityBitArray" value="1" type="bitarray"/>
      <Property key="ClassID" value="1" type="integer"/>
     </Properties>
    </Polygon>
    <Polygon>
     <Mask w="39" x="683" y="613" h="39">110400000D0C00000A1300000916000007190000061B0000051C0000041E000003200000022100000222000001230000012400000025000000260000002600000027000000270000002700000027000000270000002700000026000000260000012500000125000002230000022300000321000003210000041F0000041E0000051C0000061A000007170000081500000A1100000B0E00000D0A0000</Mask>
     <Properties>
      <Property key="ModalityBitArray" value="1" type="bitarray"/>
      <Property key="ClassID" value="1" type="integer"/>
     </Properties>
    </Polygon>
    <Polygon>
     <Mask w="38" x="597" y="606" h="39">110700000B100000091400000816000006190000051A0000041C0000041D0000031F0000032000000221000001230000012300000024000000250000002500000025000000260000002600000026000000260000002600000026000000260000012500000124000002230000022200000321000003200000041E0000041E0000051C0000061A000007180000081600000A1200000D0D000011070000</Mask>
     <Properties>
      <Property key="ModalityBitArray" value="1" type="bitarray"/>
      <Property key="ClassID" value="1" type="integer"/>
     </Properties>
    </Polygon>
    <Polygon>
     <Mask w="50" x="816" y="481" h="48">130B0000111000000F1400000D1800000B1C00000A1E0000082100000723000006250000052700000528000004290000032B0000032C0000022D0000022E0000022E0000013000000130000001300000003100000032000000320000003200000032000000320000003100000130000001300000022F0000022E0000022E0000032C0000032C0000042B0000042A00000529000006270000062600000724000008220000092000000A1E00000B1B00000C1900000E15000010110000130A0000</Mask>
     <Properties>
      <Property key="ModalityBitArray" value="1" type="bitarray"/>
      <Property key="ClassID" value="1" type="integer"/>
     </Properties>
    </Polygon>
    <Polygon>
     <Mask w="47" x="845" y="501" h="45">120B0000101100000E1500000C1800000A1C0000091E0000082000000722000006240000052600000428000004280000032A0000022B0000022C0000012D0000012D0000012D0000002F0000002F0000002F0000002F0000002F0000002F0000002F0000002F0000012D0000012D0000012D0000012D0000022B0000022B0000032900000329000004270000052500000623000007210000081F0000091D00000A1B00000B1900000D1500000F11000013090000</Mask>
     <Properties>
      <Property key="ModalityBitArray" value="1" type="bitarray"/>
      <Property key="ClassID" value="1" type="integer"/>
     </Properties>
    </Polygon>
    <Polygon>
     <Mask w="50" x="646" y="616" h="50">15080000101000000D1500000C1800000A1B0000091E00000820000006230000052500000427000004280000032A0000032B0000022C0000022D0000012E0000012F0000012F0000012F000000310000003100000031000000310000003200000032000000320000003200000130000001300000013000000130000001300000022E0000022E0000022E0000032C0000032C0000042A00000429000005280000062600000724000008220000092000000A1E00000C1B00000E17000010130000130D000016050000</Mask>
     <Properties>
      <Property key="ModalityBitArray" value="1" type="bitarray"/>
      <Property key="ClassID" value="1" type="integer"/>
     </Properties>
    </Polygon>
    <Polygon>
     <Mask w="45" x="571" y="539" h="44">120B0000101100000E1500000C1800000B1A00000A1C0000081F000007200000062200000524000005250000042600000328000003280000022A0000012B0000012B0000002D0000002D0000002D0000002D0000002D0000002D0000002D0000002D0000002C0000002C0000012B0000012B00000229000002290000032700000326000004250000042400000522000006200000081D0000091B00000A1900000B1600000C1300000E0E000012080000</Mask>
     <Properties>
      <Property key="ModalityBitArray" value="1" type="bitarray"/>
      <Property key="ClassID" value="1" type="integer"/>
     </Properties>
    </Polygon>
    <Polygon>
     <Mask w="51" x="866" y="475" h="51">16070000140D0000111200000F1600000D1A00000C1C00000A1F00000921000008230000072500000627000005290000042A0000042B0000032C0000032D0000022E0000022F00000130000001310000013100000032000000320000003300000033000000330000003300000033000000330000013200000132000001320000013100000131000002300000022F0000032E0000032D0000042C0000052A000005290000062700000726000008240000092200000A2000000B1D00000D1A00000F16000012110000140D0000</Mask>
     <Properties>
      <Property key="ModalityBitArray" value="1" type="bitarray"/>
      <Property key="ClassID" value="1" type="integer"/>
     </Properties>
    </Polygon>
    <Polygon>
     <Mask w="38" x="794" y="449" h="39">0F0A00000D0E00000A1300000816000007180000061A0000051C0000041E0000041F000003200000022200000222000001240000012400000125000000260000002600000026000000260000012500000125000001250000012500000125000001250000012400000223000002220000022200000320000003200000041E0000051C0000061A00000718000008160000091300000B0F00000E090000</Mask>
     <Properties>
      <Property key="ModalityBitArray" value="1" type="bitarray"/>
      <Property key="ClassID" value="1" type="integer"/>
     </Properties>
    </Polygon>
    <Polygon>
     <Mask w="37" x="748" y="453" h="36">0E0A00000B1000000815000006190000051B0000041D0000031E0000031F000002210000022100000123000001230000012300000025000000250000002500000025000000250000002500000124000001240000012400000124000002220000022200000221000003200000031F0000041E0000051C0000061A000007170000081500000A1100000D0C000011050000</Mask>
     <Properties>
      <Property key="ModalityBitArray" value="1" type="bitarray"/>
      <Property key="ClassID" value="1" type="integer"/>
     </Properties>
    </Polygon>
    <Polygon>
     <Mask w="41" x="726" y="670" h="41">120700000E0E00000B13000009170000081A0000071C0000061E0000051F000004210000042100000323000003230000022500000225000001260000012700000127000000280000002900000029000000290000002800000028000000280000002800000127000001270000012700000225000003240000032300000421000005200000061E0000061D0000071B000008190000091700000A1400000C1000000E0B0000</Mask>
     <Properties>
      <Property key="ModalityBitArray" value="1" type="bitarray"/>
      <Property key="ClassID" value="1" type="integer"/>
     </Properties>
    </Polygon>
    <Polygon>
     <Mask w="38" x="684" y="446" h="39">100700000E0B00000C0F00000A120000091500000817000007190000061B0000051D0000041F0000041F000003210000032200000223000002230000012500000125000000260000002600000026000000260000002600000125000001250000012500000223000002230000022200000320000003200000041E0000051C0000061A00000717000008150000091200000B0E00000E09000012030000</Mask>
     <Properties>
      <Property key="ModalityBitArray" value="1" type="bitarray"/>
      <Property key="ClassID" value="1" type="integer"/>
     </Properties>
    </Polygon>
    <Polygon>
     <Mask w="43" x="542" y="550" h="42">14090000100F00000E1300000C1600000A1A0000091C0000081E00000720000005230000042400000326000003260000022800000129000001290000002B0000002B0000002B0000002B0000002B0000002B0000002B0000002B0000002B0000002B0000002A00000129000001290000012900000227000002270000032500000423000005210000061F0000071D0000081B0000091900000A1700000C1300000F0E000011090000</Mask>
     <Properties>
      <Property key="ModalityBitArray" value="1" type="bitarray"/>
      <Property key="ClassID" value="1" type="integer"/>
     </Properties>
    </Polygon>
    <Polygon>
     <Mask w="43" x="689" y="672" h="45">110800000F0D00000D1100000B14000009180000081A0000071C0000052000000422000003240000032400000226000002260000022700000128000001290000002A0000002B0000002B0000002B0000002B0000002B0000002B0000012A0000012A0000012A0000012A000001290000012900000227000002270000032600000424000004240000052200000521000006200000071E0000081C0000091A00000A1700000B1500000D110000110B000015030000</Mask>
     <Properties>
      <Property key="ModalityBitArray" value="1" type="bitarray"/>
      <Property key="ClassID" value="1" type="integer"/>
     </Properties>
    </Polygon>
    <Polygon>
     <Mask w="47" x="511" y="542" h="45">15080000101000000D1500000B1A0000091E000008200000072200000623000005250000042700000428000003290000032A0000022B0000022B0000012D0000012D0000012D0000012D0000002E0000002F0000002F0000002F0000002F0000012D0000012D0000012D0000012D0000012C0000022B0000022A0000022A0000032900000427000004270000052500000623000007210000091E00000A1C00000B1900000D1600000E130000100F000014080000</Mask>
     <Properties>
      <Property key="ModalityBitArray" value="1" type="bitarray"/>
      <Property key="ClassID" value="1" type="integer"/>
     </Properties>
    </Polygon>
    <Polygon>
     <Mask w="46" x="676" y="417" h="45">14070000100D00000E1200000C1600000A1A0000091C0000081E00000720000006220000052300000425000003260000032700000228000002290000012A0000012B0000002C0000002C0000002D0000002D0000002D0000002E0000002E0000012D0000012D0000012C0000012C0000022B0000022B0000022A000003290000032800000426000004260000052400000622000007200000081F0000091D00000B1A00000C1700000E130000120C000016040000</Mask>
     <Properties>
      <Property key="ModalityBitArray" value="1" type="bitarray"/>
      <Property key="ClassID" value="1" type="integer"/>
     </Properties>
    </Polygon>
    <Polygon>
     <Mask w="49" x="586" y="629" h="48">150A0000111100000F1500000D1800000B1B0000091F000008210000072300000724000006250000052700000429000004290000032B0000022C0000022D0000012E0000012E0000012F0000012F000000310000003100000031000000310000012F0000012F0000012F0000012F0000012F0000022D0000022D0000022D0000022D0000032B0000032B0000042900000429000005270000062500000723000008210000091F00000A1D00000B1B00000C1800000E140000110E000015050000</Mask>
     <Properties>
      <Property key="ModalityBitArray" value="1" type="bitarray"/>
      <Property key="ClassID" value="1" type="integer"/>
     </Properties>
    </Polygon>
    <Polygon>
     <Mask w="37" x="753" y="428" h="37">110400000E0B00000A110000081500000717000006190000051B0000041C0000041D0000031F0000022000000221000001220000012300000123000000240000002400000025000000250000012400000124000001240000022300000222000002220000022200000320000003200000041E0000051C0000061A00000718000008150000091300000B0F00000E0A000011030000</Mask>
     <Properties>
      <Property key="ModalityBitArray" value="1" type="bitarray"/>
      <Property key="ClassID" value="1" type="integer"/>
     </Properties>
    </Polygon>
    <Polygon>
     <Mask w="39" x="898" y="503" h="39">100700000D0D00000B1100000914000007180000061A0000051C0000051D0000041F0000032000000321000002220000022300000124000001250000012500000126000001260000002700000027000000270000012600000126000001250000012500000125000001240000022300000222000003210000041F0000041F0000051D0000061B00000718000008160000091300000B0F00000E090000</Mask>
     <Properties>
      <Property key="ModalityBitArray" value="1" type="bitarray"/>
      <Property key="ClassID" value="1" type="integer"/>
     </Properties>
    </Polygon>
    <Polygon>
     <Mask w="53" x="567" y="578" h="52">140C0000101200000E1700000C1B00000B1E00000A2000000922000008240000072600000628000006280000052A0000042C0000032E0000032E00000230000002310000013200000132000001330000013300000034000000340000003500000035000000350000003500000034000000340000003400000133000001320000023100000231000002300000032F0000032E0000042D0000042C0000052B000006290000062800000727000008250000092300000A2100000B1E00000C1B00000E17000011120000140C000017070000</Mask>
     <Properties>
      <Property key="ModalityBitArray" value="1" type="bitarray"/>
      <Property key="ClassID" value="1" type="integer"/>
     </Properties>
    </Polygon>
    <Polygon>
     <Mask w="45" x="894" y="457" h="43">110B00000E1100000C1500000A180000091B0000071E000006200000052200000423000004240000032600000228000002280000012A0000012B0000012B0000002C0000002D0000002D0000002D0000002D0000002D0000002D0000002D0000012C0000012C0000012B0000022A0000022A000003280000032800000426000004250000052400000523000006210000071F0000081D0000091B00000A1900000C1500000E11000012090000</Mask>
     <Properties>
      <Property key="ModalityBitArray" value="1" type="bitarray"/>
      <Property key="ClassID" value="1" type="integer"/>
     </Properties>
    </Polygon>
    <Polygon>
     <Mask w="48" x="554" y="634" h="46">130400000F0F00000C1400000B190000091D0000081F0000072100000623000005250000042700000427000003290000022A0000022B0000012C0000012D0000012D0000002F0000002F0000002F00000030000000300000003000000030000000300000002F0000012E0000012E0000012E0000012E0000022C0000022C0000032B0000032A0000042900000527000005260000062400000722000008200000091E00000A1C00000B1900000D1600000F120000110D0000</Mask>
     <Properties>
      <Property key="ModalityBitArray" value="1" type="bitarray"/>
      <Property key="ClassID" value="1" type="integer"/>
     </Properties>
    </Polygon>
    <Polygon>
     <Mask w="52" x="533" y="591" h="52">16050000120E0000101300000E1700000D1A00000B1D0000092000000822000007240000062600000527000004290000042A0000032C0000032C0000032D0000022F0000022F0000013100000131000001310000013200000033000000330000003300000034000000340000003400000034000000340000003400000132000001320000013200000230000002300000032E0000032E0000042C0000052A0000052A000006280000072700000825000008240000092100000A1F00000C1C00000E18000010140000120F000016050000</Mask>
     <Properties>
      <Property key="ModalityBitArray" value="1" type="bitarray"/>
      <Property key="ClassID" value="1" type="integer"/>
     </Properties>
    </Polygon>
    <Polygon>
     <Mask w="42" x="612" y="431" h="42">0D0900000B0D0000091200000816000007190000061B0000051E0000051F0000042100000322000003230000022500000126000001270000002900000029000000290000002A0000002A0000002A0000002A0000002A0000002A0000002A0000002A0000002A0000012900000129000002270000022700000325000003240000042300000422000005200000061E0000081B0000091900000B1500000D1200000F0D000012050000</Mask>
     <Properties>
      <Property key="ModalityBitArray" value="1" type="bitarray"/>
      <Property key="ClassID" value="1" type="integer"/>
     </Properties>
    </Polygon>
    <Polygon>
     <Mask w="44" x="593" y="405" h="45">100900000C1200000A160000081A0000071C0000061E0000061F00000520000004220000042300000325000002260000022700000129000001290000002A0000002B0000002B0000002B0000002B0000002B0000002C0000012B0000012B0000012B0000012A0000012A000002290000022900000228000003270000032700000425000004250000052300000621000006210000071F0000081D0000091B00000A1800000B1600000D1200000E100000100B0000</Mask>
     <Properties>
      <Property key="ModalityBitArray" value="1" type="bitarray"/>
      <Property key="ClassID" value="1" type="integer"/>
     </Properties>
    </Polygon>
    <Polygon>
     <Mask w="40" x="843" y="453" h="44">0E0A00000C0E00000A1200000915000008180000071A0000061B0000051D0000041F0000032100000321000002230000022400000125000001260000002700000028000000280000002800000028000000280000002800000028000000280000002800000028000000280000002700000126000001260000012500000125000001240000022200000222000002210000031F0000041D0000051A00000618000007160000091200000A1000000C0B0000</Mask>
     <Properties>
      <Property key="ModalityBitArray" value="1" type="bitarray"/>
      <Property key="ClassID" value="1" type="integer"/>
     </Properties>
    </Polygon>
    <Polygon>
     <Mask w="38" x="927" y="455" h="40">100700000D0C00000B1000000A1300000816000007180000061A0000051C0000041E0000031F0000032000000222000002220000012300000124000001240000002500000025000000260000002600000026000000260000002600000026000000260000002600000025000001240000012300000222000002210000031F0000031E0000041C0000051B0000061900000717000008140000091100000B0B0000</Mask>
     <Properties>
      <Property key="ModalityBitArray" value="1" type="bitarray"/>
      <Property key="ClassID" value="1" type="integer"/>
     </Properties>
    </Polygon>
    <Polygon>
     <Mask w="48" x="837" y="421" h="48">14080000101100000E1500000C1900000B1B0000091F000008210000072300000625000006250000052700000429000004290000032B0000032B0000022D0000022D0000022D0000012F0000012F0000012F0000012F00000030000000300000003000000030000000300000012E0000012E0000012E0000012E0000022C0000022C0000032B0000032A0000042900000527000006250000062400000722000008200000091E00000A1B00000B1900000C1600000E120000110B000013040000</Mask>
     <Properties>
      <Property key="ModalityBitArray" value="1" type="bitarray"/>
      <Property key="ClassID" value="1" type="integer"/>
     </Properties>
    </Polygon>
    <Polygon>
     <Mask w="40" x="788" y="523" h="40">100B00000E0F00000C1300000A160000081A0000071C0000061E0000052000000421000004220000032300000225000002250000012600000127000001270000012700000127000001270000002800000028000000280000012700000127000001270000022600000225000002250000032300000322000004210000051F0000051E0000061C0000071A000008180000091600000B1200000D0F000010090000</Mask>
     <Properties>
      <Property key="ModalityBitArray" value="1" type="bitarray"/>
      <Property key="ClassID" value="1" type="integer"/>
     </Properties>
    </Polygon>
    <Polygon>
     <Mask w="55" x="832" y="385" h="53">1B040000160D000012140000101800000E1C00000C2000000A230000092500000827000007290000062B0000052D0000042E0000042F00000331000003310000023300000233000002330000013500000135000001350000013500000136000000370000003700000037000000370000003600000135000001350000013500000134000002330000023200000331000003300000042F0000042E0000052D0000052C0000062A00000728000008270000092500000A2300000B2100000D1D00000E1B00001017000012120000150C00001A040000</Mask>
     <Properties>
      <Property key="ModalityBitArray" value="1" type="bitarray"/>
      <Property key="ClassID" value="1" type="integer"/>
     </Properties>
    </Polygon>
    <Polygon>
     <Mask w="44" x="841" y="651" h="44">100E00000E1200000D1400000B170000091A0000081C0000071E00000620000005220000042400000424000003260000022700000228000001290000012A0000012A0000012A0000002C0000002C0000002C0000002C0000002C0000002C0000002C0000002C0000002C0000012A0000012A0000012A00000228000002280000032600000326000004240000052200000522000006200000071E0000081C00000A1800000B1600000D120000110C0000</Mask>
     <Properties>
      <Property key="ModalityBitArray" value="1" type="bitarray"/>
      <Property key="ClassID" value="1" type="integer"/>
     </Properties>
    </Polygon>
    <Polygon>
     <Mask w="49" x="875" y="539" h="48">120D0000101100000E1500000D1700000C1A00000A1D0000091F0000082200000724000006260000052700000528000004290000042A0000032B0000032B0000022D0000022D0000012E0000012F0000012F000001300000003100000031000000310000003100000031000001300000012F0000012F0000022D0000022D0000032C0000032B0000042A0000042900000528000005270000062600000724000008220000092000000A1F00000C1C00000D1A00000E17000010130000130D0000</Mask>
     <Properties>
      <Property key="ModalityBitArray" value="1" type="bitarray"/>
      <Property key="ClassID" value="1" type="integer"/>
     </Properties>
    </Polygon>
    <Polygon>
     <Mask w="38" x="910" y="558" h="37">110400000F0900000D0E00000B1200000916000007190000051C0000041E0000041F000003210000022200000223000001240000012400000026000000260000002600000026000000260000002600000026000000260000002600000124000001240000022200000222000003200000041E0000041D0000051C0000061A000008170000091400000B1000000D0C000011050000</Mask>
     <Properties>
      <Property key="ModalityBitArray" value="1" type="bitarray"/>
      <Property key="ClassID" value="1" type="integer"/>
     </Properties>
    </Polygon>
    <Polygon>
     <Mask w="51" x="931" y="553" h="53">16050000130D0000111300000F1700000E1A00000C1E00000A21000009230000082500000727000006290000052B0000042C0000042D0000032E0000032F00000230000002300000013100000131000000330000003300000033000000330000003300000033000000330000003300000033000000330000003200000032000000320000003200000130000001300000012F0000022E0000022E0000032C0000042B0000042A000005290000062700000724000008220000092000000A1D00000B1B00000D1800000F14000011110000150A0000</Mask>
     <Properties>
      <Property key="ModalityBitArray" value="1" type="bitarray"/>
      <Property key="ClassID" value="1" type="integer"/>
     </Properties>
    </Polygon>
    <Polygon>
     <Mask w="42" x="871" y="639" h="42">120800000E0F00000C1300000A17000009190000071C0000061E0000051F0000042100000422000003230000032400000225000002260000012700000128000001280000002A0000002A0000002A0000002A0000002A0000002A0000002A0000002A000001290000012900000129000002270000022700000326000003250000042300000521000005200000061F0000071D0000081B00000A1700000B1400000D100000100B0000</Mask>
     <Properties>
      <Property key="ModalityBitArray" value="1" type="bitarray"/>
      <Property key="ClassID" value="1" type="integer"/>
     </Properties>
    </Polygon>
    <Polygon>
     <Mask w="53" x="954" y="526" h="52">160A000012120000101700000E1B00000C1E00000A21000009230000082500000727000006290000052B0000042D0000042E0000032F00000330000002310000023200000232000001330000013300000134000001340000013400000035000000350000003500000035000000350000003500000035000000340000003400000034000001330000013200000132000002300000032F0000032E0000042C0000052B000006290000062800000726000008240000092200000A2000000B1E00000D1A00000F1600001210000014090000</Mask>
     <Properties>
      <Property key="ModalityBitArray" value="1" type="bitarray"/>
      <Property key="ClassID" value="1" type="integer"/>
     </Properties>
    </Polygon>
    <Polygon>
     <Mask w="51" x="498" y="583" h="51">16080000140E0000101400000D1900000C1B00000A1E00000921000008230000072500000726000006280000052A0000042C0000042C0000032E0000032E00000230000002300000023000000230000001320000013200000132000001320000003300000033000000330000003300000032000001310000013100000131000001310000022F0000022F0000022E0000032D0000032C0000042B0000042A000005280000062700000725000008230000092100000A1E00000C1A00000D1700000F130000110F0000130B0000</Mask>
     <Properties>
      <Property key="ModalityBitArray" value="1" type="bitarray"/>
      <Property key="ClassID" value="1" type="integer"/>
     </Properties>
    </Polygon>
    <Polygon>
     <Mask w="54" x="494" y="507" h="55">150B000013100000111400000F1800000D1B00000C1E00000B20000009230000082500000727000006290000062A0000052B0000042D0000042D0000032F0000032F000003300000023100000232000002320000013400000134000001350000013500000036000000360000003600000036000000360000013500000134000001340000013400000232000002320000033100000330000003300000042F0000042E0000052D0000052C0000062B0000072900000728000008260000092400000A2200000C1F00000D1C00000E190000101400001210000015090000</Mask>
     <Properties>
      <Property key="ModalityBitArray" value="1" type="bitarray"/>
      <Property key="ClassID" value="1" type="integer"/>
     </Properties>
    </Polygon>
    <Polygon>
     <Mask w="34" x="476" y="581" h="34">0F0500000D0900000B0D000009100000071400000616000005180000041A0000031C0000021D0000021E0000011F00000120000000210000002100000022000000220000002200000022000000220000002200000120000001200000021F0000021F0000031D0000031D0000041B0000051800000616000007150000081300000A0F00000D0A0000</Mask>
     <Properties>
      <Property key="ModalityBitArray" value="1" type="bitarray"/>
      <Property key="ClassID" value="1" type="integer"/>
     </Properties>
    </Polygon>
    <Polygon>
     <Mask w="37" x="969" y="575" h="36">0E0B00000B100000081400000717000006190000051B0000041C0000031E0000031F0000022000000221000001220000012300000024000000240000002500000025000000250000002500000025000000250000012300000123000001230000012200000221000002200000031F0000031E0000041D0000051B00000618000007160000091200000C0D00000F070000</Mask>
     <Properties>
      <Property key="ModalityBitArray" value="1" type="bitarray"/>
      <Property key="ClassID" value="1" type="integer"/>
     </Properties>
    </Polygon>
    <Polygon>
     <Mask w="45" x="873" y="587" h="44">110C00000E1100000C1500000A190000091B0000071E00000620000005220000042400000424000003260000032700000228000002290000012A0000012B0000012B0000012B0000002C0000002C0000002C0000002C0000002C0000002D0000002D0000002D0000002C0000012B0000012A0000012A000001290000022800000227000003260000032500000423000005210000061F0000071D0000081B0000091800000B1400000C1100000E0C0000</Mask>
     <Properties>
      <Property key="ModalityBitArray" value="1" type="bitarray"/>
      <Property key="ClassID" value="1" type="integer"/>
     </Properties>
    </Polygon>
    <Polygon>
     <Mask w="37" x="801" y="426" h="34">0E070000090F0000071300000616000005180000041B0000031D0000031E00000220000002200000012200000122000001220000002400000024000000240000002500000025000000250000002500000123000001230000022200000221000003200000031F0000041D0000041D0000051B00000619000008160000091400000B1000000E0B0000</Mask>
     <Properties>
      <Property key="ModalityBitArray" value="1" type="bitarray"/>
      <Property key="ClassID" value="1" type="integer"/>
     </Properties>
    </Polygon>
    <Polygon>
     <Mask w="50" x="907" y="591" h="47">17050000120E00000F1300000D1700000B1B00000A1D0000082000000723000006250000052700000528000004290000032B0000032C0000022D0000022E0000022E0000022F000001300000013000000130000001310000013100000032000000320000003200000032000000320000013100000130000001300000022F0000022E0000032D0000032D0000042B0000052A000005290000062700000726000008240000092200000A1F00000C1B00000E17000011120000160A0000</Mask>
     <Properties>
      <Property key="ModalityBitArray" value="1" type="bitarray"/>
      <Property key="ClassID" value="1" type="integer"/>
     </Properties>
    </Polygon>
    <Polygon>
     <Mask w="35" x="452" y="579" h="34">0F0700000B0D000008120000071400000617000005190000041B0000041C0000031D0000021F0000021F0000012000000121000001210000002200000023000000230000012200000122000001220000022100000221000002200000031F0000031E0000041C0000041B0000051A0000051900000617000007140000091100000C0C00000F070000</Mask>
     <Properties>
      <Property key="ModalityBitArray" value="1" type="bitarray"/>
      <Property key="ClassID" value="1" type="integer"/>
     </Properties>
    </Polygon>
    <Polygon>
     <Mask w="41" x="656" y="398" h="40">100800000C0F00000A13000009160000071A0000061C0000051E0000041F000003210000022300000224000001250000012600000027000000270000002800000028000000280000002800000029000000290000002900000029000000280000012700000127000001270000022500000225000003240000032300000422000005200000061E0000071C0000081A0000091700000A1400000C100000100A0000</Mask>
     <Properties>
      <Property key="ModalityBitArray" value="1" type="bitarray"/>
      <Property key="ClassID" value="1" type="integer"/>
     </Properties>
    </Polygon>
    <Polygon>
     <Mask w="48" x="667" y="693" h="49">120C0000101100000E1500000D1800000B1B0000091E000008200000072200000624000006250000052600000428000004290000032A0000032B0000022C0000022D0000012E0000012E0000003000000030000000300000003000000030000000300000003000000030000000300000012F0000012F0000012F0000022E0000022D0000032C0000032B0000042A0000042A00000528000005280000062600000724000007240000082200000A1F00000C1B00000E17000010130000130E000016080000</Mask>
     <Properties>
      <Property key="ModalityBitArray" value="1" type="bitarray"/>
      <Property key="ClassID" value="1" type="integer"/>
     </Properties>
    </Polygon>
    <Polygon>
     <Mask w="38" x="944" y="606" h="37">130400000C0F00000A130000091500000817000007190000061B0000051D0000051E000004200000032100000222000002230000012400000124000001240000002600000026000000260000002600000125000001250000012500000124000002230000022200000222000003200000031F0000041D0000051B00000619000007170000081400000A1000000C0A00000F040000</Mask>
     <Properties>
      <Property key="ModalityBitArray" value="1" type="bitarray"/>
      <Property key="ClassID" value="1" type="integer"/>
     </Properties>
    </Polygon>
    <Polygon>
     <Mask w="50" x="990" y="559" h="52">130B00000F1200000D1500000B1900000A1B0000081E0000072100000623000005250000052600000428000004290000032B0000032B0000022D0000022D0000012F0000012F0000003000000030000000300000003100000031000000310000003100000031000000320000003200000032000000320000003100000130000001300000012F0000012F0000022E0000022D0000022D0000032B0000032B0000042900000527000006250000062400000722000008200000091E00000B1B00000D1700000F130000120B000015030000</Mask>
     <Properties>
      <Property key="ModalityBitArray" value="1" type="bitarray"/>
      <Property key="ClassID" value="1" type="integer"/>
     </Properties>
    </Polygon>
    <Polygon>
     <Mask w="43" x="466" y="605" h="42">130800000F1000000C1500000B1700000A190000091B0000071F00000621000005220000052300000424000003260000032600000228000001290000012A0000002B0000002B0000002B0000002B0000002B0000002B0000002B0000012A00000129000001290000012900000228000002270000022700000325000003250000042300000522000006200000071E0000081C0000091A00000A1700000C1300000E0F000012090000</Mask>
     <Properties>
      <Property key="ModalityBitArray" value="1" type="bitarray"/>
      <Property key="ClassID" value="1" type="integer"/>
     </Properties>
    </Polygon>
    <Polygon>
     <Mask w="35" x="713" y="446" h="36">110300000D0A00000A0F0000081200000715000005180000041A0000031C0000031D0000021F0000021F000001200000012100000121000000220000002200000023000000230000002300000023000001220000012100000121000001200000021F0000021F0000031D0000031D0000041B0000051800000616000007150000091200000A0F00000C0B000010040000</Mask>
     <Properties>
      <Property key="ModalityBitArray" value="1" type="bitarray"/>
      <Property key="ClassID" value="1" type="integer"/>
     </Properties>
    </Polygon>
    <Polygon>
     <Mask w="44" x="425" y="567" h="42">110C00000D1200000B15000009190000081B0000071E0000071F0000062100000523000004250000032600000228000002280000012A0000012A0000012A0000012A0000002C0000002C0000002C0000002C0000002C0000002C0000002C0000002B0000002B00000129000001290000012800000227000002260000032400000323000004210000051F0000051E0000061C0000071A000008170000091500000A1100000C0B0000</Mask>
     <Properties>
      <Property key="ModalityBitArray" value="1" type="bitarray"/>
      <Property key="ClassID" value="1" type="integer"/>
     </Properties>
    </Polygon>
    <Polygon>
     <Mask w="40" x="1027" y="556" h="39">110600000E0C00000C1000000A14000009170000071A0000061C0000051E00000420000003210000022300000223000001250000012500000125000000270000002700000027000000280000002800000028000000280000002800000028000000270000012600000125000002240000022300000322000004200000041F0000051D0000061B000007180000081600000A1200000E0C000011060000</Mask>
     <Properties>
      <Property key="ModalityBitArray" value="1" type="bitarray"/>
      <Property key="ClassID" value="1" type="integer"/>
     </Properties>
    </Polygon>
    <Polygon>
     <Mask w="48" x="922" y="492" h="49">140900000F1100000C1600000B190000091C0000081F000007210000062300000624000005250000042700000328000003290000022A0000022B0000012C0000012D0000012D0000002E0000002F0000002F00000030000000300000003000000030000000300000003000000030000000300000002F0000012E0000012D0000022C0000022C0000032A0000032A000004280000042800000526000005250000062300000622000007200000081E00000A1B00000B1900000D1500001010000014090000</Mask>
     <Properties>
      <Property key="ModalityBitArray" value="1" type="bitarray"/>
      <Property key="ClassID" value="1" type="integer"/>
     </Properties>
    </Polygon>
    <Polygon>
     <Mask w="45" x="873" y="422" h="46">140700000F0F00000C1400000A180000091A0000081C0000071F00000621000005230000042400000425000003260000022800000228000001290000012A0000012A0000012B0000002C0000002C0000002D0000002D0000002D0000002D0000002D0000002D0000002D0000012C0000012B0000012B0000012A00000229000002290000032700000327000004250000052300000522000006200000071E0000081C00000A1800000B1600000D120000100D000014040000</Mask>
     <Properties>
      <Property key="ModalityBitArray" value="1" type="bitarray"/>
      <Property key="ClassID" value="1" type="integer"/>
     </Properties>
    </Polygon>
    <Polygon>
     <Mask w="39" x="705" y="708" h="38">0F0A00000D0F00000B13000009170000071A0000061C0000051D0000051E0000042000000321000002230000022300000125000001250000012600000027000000270000002700000027000000270000002700000027000000270000002700000125000001250000022300000322000003210000041F0000051E0000061C0000071A0000081800000A1500000B1200000D0D000010030000</Mask>
     <Properties>
      <Property key="ModalityBitArray" value="1" type="bitarray"/>
      <Property key="ClassID" value="1" type="integer"/>
     </Properties>
    </Polygon>
    <Polygon>
     <Mask w="49" x="731" y="703" h="51">18040000130D00000F1300000D1700000B1B00000A1D0000091F0000082200000724000006260000052700000528000004290000032B0000032B0000022C0000022D0000022D0000012F0000012F000000300000003100000031000000310000003100000031000000310000003100000031000000310000003100000031000001300000012F0000012F0000022D0000022D0000032B0000042A00000429000005280000062600000724000008220000092000000A1E00000C1B00000E1700000F14000011100000130C0000</Mask>
     <Properties>
      <Property key="ModalityBitArray" value="1" type="bitarray"/>
      <Property key="ClassID" value="1" type="integer"/>
     </Properties>
    </Polygon>
    <Polygon>
     <Mask w="49" x="902" y="628" h="50">18040000140C0000111100000F1500000D1900000B1C0000091F0000082200000724000007250000062600000528000004290000032B0000022C0000022D0000012E0000012F0000012F0000012F00000030000000310000003100000031000000310000003100000031000000310000003100000130000001300000012F0000012F0000022D0000022D0000032C0000032B0000042A00000528000005280000062600000724000008220000092000000A1E00000C1A00000E16000010120000130D000017050000</Mask>
     <Properties>
      <Property key="ModalityBitArray" value="1" type="bitarray"/>
      <Property key="ClassID" value="1" type="integer"/>
     </Properties>
    </Polygon>
    <Polygon>
     <Mask w="44" x="949" y="444" h="44">12070000100D00000E1100000C1500000A180000091A0000071D0000061F0000052100000423000004240000032500000326000002270000022800000129000001290000012A0000012A0000002B0000002B0000002C0000002C0000012B0000012B0000012A000002290000022900000328000003270000042600000426000005240000052400000622000007200000081E0000091C00000A1A00000C1700000D1500000F110000120B000016030000</Mask>
     <Properties>
      <Property key="ModalityBitArray" value="1" type="bitarray"/>
      <Property key="ClassID" value="1" type="integer"/>
     </Properties>
    </Polygon>
    <Polygon>
     <Mask w="54" x="432" y="610" h="52">16090000130E0000111300000F1700000D1B00000B1F000009220000082400000727000006290000062A0000052B0000042D0000032E0000032F00000230000002310000013200000133000001330000003500000035000000360000003600000036000000360000003600000036000000360000003600000035000001340000013400000134000001330000023200000231000003300000032F0000042E0000042D0000052B000006290000062700000725000008230000092000000A1D00000C1900000E150000110F000015090000</Mask>
     <Properties>
      <Property key="ModalityBitArray" value="1" type="bitarray"/>
      <Property key="ClassID" value="1" type="integer"/>
     </Properties>
    </Polygon>
    <Polygon>
     <Mask w="48" x="465" y="528" h="47">120D00000F1200000E1400000C1800000B1B0000091E0000072100000623000005250000052600000427000004280000032A0000032A0000022B0000022C0000012D0000012D0000012D0000002F0000002F0000002F000000300000003000000030000000300000002F0000012E0000012E0000022D0000022C0000022C0000032B0000032A000004290000042800000527000005260000062300000622000007200000081D00000A1A00000C1600000E120000100D000014040000</Mask>
     <Properties>
      <Property key="ModalityBitArray" value="1" type="bitarray"/>
      <Property key="ClassID" value="1" type="integer"/>
     </Properties>
    </Polygon>
    <Polygon>
     <Mask w="35" x="569" y="406" h="37">100400000D0900000A0E000008120000071500000617000005180000041A0000031C0000021E0000021F0000012000000120000001210000012100000022000000220000002300000023000001220000012100000121000002200000021F0000031E0000031E0000041C0000041C0000051A0000061800000617000007160000081400000A1100000B0E00000D0A000010030000</Mask>
     <Properties>
      <Property key="ModalityBitArray" value="1" type="bitarray"/>
      <Property key="ClassID" value="1" type="integer"/>
     </Properties>
    </Polygon>
    <Polygon>
     <Mask w="36" x="1048" y="575" h="37">0E0700000C0D00000A110000081400000716000006180000051B0000041D0000031F0000031F00000221000002210000012300000123000000240000002400000024000000240000002400000024000000240000002400000024000000240000012200000122000001210000021F0000021F0000031D0000041B0000051900000617000007140000091000000C0A000010030000</Mask>
     <Properties>
      <Property key="ModalityBitArray" value="1" type="bitarray"/>
      <Property key="ClassID" value="1" type="integer"/>
     </Properties>
    </Polygon>
    <Polygon>
     <Mask w="51" x="564" y="453" h="51">14080000120E0000101200000E1700000C1B00000A1E00000821000007230000062500000527000005280000042A0000042B0000032D0000032D0000022F0000022F0000023000000131000001310000013100000132000000330000003300000033000000330000003300000033000000330000003300000033000000320000013100000131000001310000022F0000022F0000032D0000032D0000042B000005290000062800000627000007250000082300000A1F00000C1C00000D1900000F15000011110000140B0000</Mask>
     <Properties>
      <Property key="ModalityBitArray" value="1" type="bitarray"/>
      <Property key="ClassID" value="1" type="integer"/>
     </Properties>
    </Polygon>
    <Polygon>
     <Mask w="42" x="1051" y="539" h="42">13040000100B00000D1100000C1400000A180000091A0000081C0000071E00000620000005210000042300000423000003250000022600000227000001280000012900000129000001290000002A0000002A0000002A0000002A0000012900000129000001290000022700000227000002260000022600000324000003240000042200000421000005200000051F0000061D0000081A0000091700000A1400000C1000000E0C0000</Mask>
     <Properties>
      <Property key="ModalityBitArray" value="1" type="bitarray"/>
      <Property key="ClassID" value="1" type="integer"/>
     </Properties>
    </Polygon>
    <Polygon>
     <Mask w="45" x="574" y="373" h="46">14060000100E00000E1200000C1600000B190000091C0000081E0000072000000622000006230000052400000426000003270000022900000229000002290000012B0000012B0000012B0000012B0000012C0000002D0000002D0000002D0000002D0000002D0000012C0000012C0000012B0000012B0000022900000229000002280000032700000326000004240000042400000522000006200000071D0000081B00000A1800000B1600000D110000100B000012070000</Mask>
     <Properties>
      <Property key="ModalityBitArray" value="1" type="bitarray"/>
      <Property key="ClassID" value="1" type="integer"/>
     </Properties>
    </Polygon>
    <Polygon>
     <Mask w="43" x="903" y="411" h="43">14040000120B0000101000000D1500000A190000091B0000081D0000071F00000621000005220000042400000325000003260000022700000228000002280000012A0000012A0000002B0000002B0000002B0000002B0000002B0000002B0000002B0000002B0000002B0000002A00000129000001280000022700000325000003250000042300000422000005200000061F0000071D0000081B00000A1700000B1400000D0F000010080000</Mask>
     <Properties>
      <Property key="ModalityBitArray" value="1" type="bitarray"/>
      <Property key="ClassID" value="1" type="integer"/>
     </Properties>
    </Polygon>
    <Polygon>
     <Mask w="46" x="397" y="550" h="46">120D00000F1200000D1500000B1800000A1B0000081E000007200000062200000524000005250000042700000328000003290000022A0000022B0000022B0000012C0000012C0000012D0000012D0000002E0000002E0000002E0000002E0000012D0000012D0000012D0000012D0000012D0000012D0000012D0000022B0000022B0000022A0000032800000427000005250000062400000722000007210000081E0000091B00000A1900000C1500000D1300000F0D0000</Mask>
     <Properties>
      <Property key="ModalityBitArray" value="1" type="bitarray"/>
      <Property key="ClassID" value="1" type="integer"/>
     </Properties>
    </Polygon>
    <Polygon>
     <Mask w="39" x="375" y="571" h="40">110700000E0C00000B1100000914000007170000051A0000041C0000031E0000031F00000221000002220000022300000124000001250000012500000027000000270000002700000027000000270000002700000126000001260000012600000126000001260000012500000125000002230000022300000321000003210000041F0000051D000007190000081700000A1300000B1000000D0C00000F080000</Mask>
     <Properties>
      <Property key="ModalityBitArray" value="1" type="bitarray"/>
      <Property key="ClassID" value="1" type="integer"/>
     </Properties>
    </Polygon>
    <Polygon>
     <Mask w="49" x="671" y="373" h="47">16090000111100000E1600000C1A00000A1D00000920000007230000062500000527000004280000032A0000022C0000022C0000012E0000012E0000012F0000003000000030000000300000003000000031000000310000003100000031000000310000003000000030000000300000002F0000012E0000012E0000012D0000022C0000032B0000032A0000042900000527000006260000062500000723000008210000091F00000B1C00000C1900000E150000110F000013080000</Mask>
     <Properties>
      <Property key="ModalityBitArray" value="1" type="bitarray"/>
      <Property key="ClassID" value="1" type="integer"/>
     </Properties>
    </Polygon>
    <Polygon>
     <Mask w="39" x="655" y="725" h="43">110900000F0E00000C1300000A16000008190000071B0000061D0000061E0000051F000004210000032300000323000002240000012600000126000000270000002700000027000000270000002700000027000000270000002700000027000000270000002700000126000001260000012600000125000002240000022300000321000003210000041F0000051D0000071A000008180000091600000B1300000C1000000E0C000012060000</Mask>
     <Properties>
      <Property key="ModalityBitArray" value="1" type="bitarray"/>
      <Property key="ClassID" value="1" type="integer"/>
     </Properties>
    </Polygon>
    <Polygon>
     <Mask w="40" x="870" y="674" h="40">110800000F0C00000D1000000B14000009180000081A0000071C0000061D0000051F00000421000004210000032300000224000002250000012600000126000001260000012700000127000000280000002800000028000001270000012700000127000001260000022500000225000003230000032300000421000004200000051E0000061C0000071A000008180000091600000B1300000E0D000010060000</Mask>
     <Properties>
      <Property key="ModalityBitArray" value="1" type="bitarray"/>
      <Property key="ClassID" value="1" type="integer"/>
     </Properties>
    </Polygon>
    <Polygon>
     <Mask w="52" x="360" y="532" h="50">140D000012120000101600000E1A00000C1D00000A20000009220000082500000727000006290000052B0000052B0000042D0000042D0000032F0000032F000002310000023100000232000001330000013300000133000001330000003400000034000000340000003400000133000001330000013300000133000002310000023100000330000003300000042E0000042E0000052C0000052B0000062A000007280000082600000A2300000B2100000C1F00000E1C00000F1A00001017000012130000150D0000</Mask>
     <Properties>
      <Property key="ModalityBitArray" value="1" type="bitarray"/>
      <Property key="ClassID" value="1" type="integer"/>
     </Properties>
    </Polygon>
    <Polygon>
     <Mask w="51" x="761" y="397" h="51">17080000121100000F1600000D1A00000B1D00000A1F0000092100000823000007250000062600000528000005290000042B0000042B0000032D0000032E0000022F0000022F00000131000001310000013100000131000000320000003300000033000000330000003300000131000001310000013100000131000001310000022F0000022F0000022F0000032E0000032D0000042C0000042B0000052A000006280000062700000725000008230000092100000A1F00000C1B00000D1900000F15000011110000150A0000</Mask>
     <Properties>
      <Property key="ModalityBitArray" value="1" type="bitarray"/>
      <Property key="ClassID" value="1" type="integer"/>
     </Properties>
    </Polygon>
    <Polygon>
     <Mask w="43" x="544" y="372" h="44">14030000100B00000E1000000C1400000A180000091B0000081D0000071F00000620000005220000042400000325000003260000022700000228000002280000012A0000012A0000012A0000012A0000002B0000002B0000002B0000002A0000002A0000012900000129000001280000012800000227000002260000022600000324000003240000042200000422000005200000061E0000071C0000081900000A1600000C1200000E0E000012070000</Mask>
     <Properties>
      <Property key="ModalityBitArray" value="1" type="bitarray"/>
      <Property key="ClassID" value="1" type="integer"/>
     </Properties>
    </Polygon>
    <Polygon>
     <Mask w="45" x="539" y="436" h="44">15040000110C00000E1100000C1500000B180000091B0000081D0000071F00000621000005230000042400000425000003270000032700000229000002290000012B0000012B0000012B0000002C0000002D0000002D0000002D0000002D0000012B0000012B0000012B0000022A00000229000003280000032700000426000004250000052400000622000007200000071F0000081D0000091B00000B1800000C1500000E110000120B000016040000</Mask>
     <Properties>
      <Property key="ModalityBitArray" value="1" type="bitarray"/>
      <Property key="ClassID" value="1" type="integer"/>
     </Properties>
    </Polygon>
    <Polygon>
     <Mask w="35" x="565" y="348" h="36">0D0700000B0C000009110000071500000617000005190000041B0000031D0000021F0000021F0000012100000121000001220000012200000023000000230000002300000023000000230000002300000023000000220000012100000121000001200000021F0000021E0000031D0000031C0000041A0000051800000616000007140000091000000B0C00000D070000</Mask>
     <Properties>
      <Property key="ModalityBitArray" value="1" type="bitarray"/>
      <Property key="ClassID" value="1" type="integer"/>
     </Properties>
    </Polygon>
    <Polygon>
     <Mask w="34" x="675" y="347" h="36">0D0700000A0D000008110000061400000516000004180000031A0000031B0000021D0000021E0000021E00000120000001200000012100000121000000220000002200000022000000220000002200000022000000220000012100000120000001200000011F0000021E0000021D0000031B0000031B0000041900000517000007130000091000000C0B00000E060000</Mask>
     <Properties>
      <Property key="ModalityBitArray" value="1" type="bitarray"/>
      <Property key="ClassID" value="1" type="integer"/>
     </Properties>
    </Polygon>
    <Polygon>
     <Mask w="44" x="865" y="365" h="45">14050000100D00000E1200000C1500000B170000091A0000081C0000071E000006200000052200000424000003260000032600000227000002280000022800000129000001290000002B0000002B0000002B0000002C0000002C0000002C0000002C0000002B0000012A0000012A000001290000012900000228000002270000032600000325000004240000042300000522000005210000061F0000071C0000091900000A1600000C1300000F0D000014040000</Mask>
     <Properties>
      <Property key="ModalityBitArray" value="1" type="bitarray"/>
      <Property key="ClassID" value="1" type="integer"/>
     </Properties>
    </Polygon>
    <Polygon>
     <Mask w="51" x="938" y="407" h="50">15090000111100000E1600000D1A00000B1E00000A2000000923000008250000082600000727000006290000052A0000042C0000032D0000032E0000022F000002300000023000000131000001320000013200000132000000330000003300000033000000330000003300000132000001310000013100000230000002300000022F0000032E0000032D0000042C0000042B0000052A00000529000006270000062600000725000008230000092100000B1E00000C1C00000E190000101500001211000015090000</Mask>
     <Properties>
      <Property key="ModalityBitArray" value="1" type="bitarray"/>
      <Property key="ClassID" value="1" type="integer"/>
     </Properties>
    </Polygon>
    <Polygon>
     <Mask w="40" x="874" y="338" h="40">120400000F0B00000C1100000B1400000917000008190000071B0000061D0000051F00000420000004210000032200000224000002240000012600000126000000280000002800000028000000280000002800000028000000280000012600000126000001260000012600000224000002240000032200000322000004200000051F0000061D0000071B0000081800000A1500000B1200000D0E00000F090000</Mask>
     <Properties>
      <Property key="ModalityBitArray" value="1" type="bitarray"/>
      <Property key="ClassID" value="1" type="integer"/>
     </Properties>
    </Polygon>
    <Polygon>
     <Mask w="52" x="506" y="424" h="52">15080000111000000F1400000D1800000C1B00000A1F00000921000008240000072600000628000006290000052A0000042C0000042C0000032E0000032E00000230000002300000023100000132000001320000013200000133000000340000003400000034000000340000003400000034000000340000003300000033000001320000013100000131000002300000022F0000032E0000032D0000042B0000042B000005290000062700000725000008230000092100000B1E00000C1B00000E17000010120000130D000017050000</Mask>
     <Properties>
      <Property key="ModalityBitArray" value="1" type="bitarray"/>
      <Property key="ClassID" value="1" type="integer"/>
     </Properties>
    </Polygon>
    <Polygon>
     <Mask w="33" x="961" y="385" h="35">0E0400000B0A0000090F0000071300000616000004190000031B0000021C0000021D0000021D0000011E0000011F0000011F000000200000002000000021000000210000002100000021000000210000002100000020000000200000011E0000011E0000021C0000021C0000031A000003190000041700000515000006120000080F00000A0A00000D030000</Mask>
     <Properties>
      <Property key="ModalityBitArray" value="1" type="bitarray"/>
      <Property key="ClassID" value="1" type="integer"/>
     </Properties>
    </Polygon>
    <Polygon>
     <Mask w="49" x="963" y="490" h="49">140C0000101200000D1700000C1A00000A1D0000091F0000082100000723000007240000062600000527000004290000042A0000032B0000022D0000022D0000012F0000012F0000012F000001300000003100000031000000310000003100000031000001300000013000000130000001300000022E0000022E0000022E0000032D0000032C0000042B0000042A0000052800000528000006260000072400000723000008210000091F00000B1C00000D1900000F15000011110000140A000016030000</Mask>
     <Properties>
      <Property key="ModalityBitArray" value="1" type="bitarray"/>
      <Property key="ClassID" value="1" type="integer"/>
     </Properties>
    </Polygon>
    <Polygon>
     <Mask w="38" x="1000" y="487" h="38">100800000D0D00000B1100000A1300000816000007180000061A0000051C0000041E00000320000002220000022200000124000001240000012400000026000000260000002600000026000000260000002600000026000000260000002500000025000001240000012300000222000002210000031F0000031E0000041C0000061900000717000008150000091300000A1000000C0B0000</Mask>
     <Properties>
      <Property key="ModalityBitArray" value="1" type="bitarray"/>
      <Property key="ClassID" value="1" type="integer"/>
     </Properties>
    </Polygon>
    <Polygon>
     <Mask w="38" x="554" y="323" h="39">110600000D0D00000A13000008170000071A0000061C0000051E0000041F000004200000032100000223000002230000012500000125000001250000002600000026000000260000002600000026000000260000002600000026000001250000012400000223000002220000022200000320000003200000041E0000041D0000051B00000619000008160000091400000B1000000C0D00000E080000</Mask>
     <Properties>
      <Property key="ModalityBitArray" value="1" type="bitarray"/>
      <Property key="ClassID" value="1" type="integer"/>
     </Properties>
    </Polygon>
    <Polygon>
     <Mask w="39" x="713" y="412" h="42">100800000D0E00000B1200000915000008180000071A0000071B0000061C0000051E0000041F0000032100000223000002230000012500000126000001260000012600000027000000270000002700000027000000270000002700000027000000270000002600000026000000260000012500000124000001240000022200000222000003200000041E0000041D0000051B00000619000007160000091200000B0E00000E090000</Mask>
     <Properties>
      <Property key="ModalityBitArray" value="1" type="bitarray"/>
      <Property key="ClassID" value="1" type="integer"/>
     </Properties>
    </Polygon>
    <Polygon>
     <Mask w="35" x="984" y="383" h="35">100600000C0C000009110000071500000618000006190000051B0000031E0000021F0000022000000121000001210000012200000122000000230000002300000023000000230000002300000022000000220000002200000120000001200000011F0000021E0000021D0000031B0000041A0000041900000517000006140000081000000A0B00000C060000</Mask>
     <Properties>
      <Property key="ModalityBitArray" value="1" type="bitarray"/>
      <Property key="ClassID" value="1" type="integer"/>
     </Properties>
    </Polygon>
    <Polygon>
     <Mask w="37" x="760" y="733" h="36">100900000D0E00000B1100000A1400000916000008180000061B0000051C0000041E0000031F00000320000002210000022200000123000001240000012400000025000000250000002500000025000000250000012400000124000001240000022200000222000003200000031F0000041E0000051C0000061A00000718000008150000091300000A1000000C0A0000</Mask>
     <Properties>
      <Property key="ModalityBitArray" value="1" type="bitarray"/>
      <Property key="ClassID" value="1" type="integer"/>
     </Properties>
    </Polygon>
    <Polygon>
     <Mask w="45" x="774" y="748" h="46">110700000F0E00000D1300000B1700000A190000081C0000071E00000620000005220000052300000425000003260000032700000229000002290000012B0000012B0000012B0000012C0000002D0000002D0000002D0000002D0000002D0000002D0000002D0000002D0000002C0000012B0000012B0000012B00000229000003280000032800000426000005250000062300000622000007200000081E0000091C00000A1900000B1600000D120000100C000013070000</Mask>
     <Properties>
      <Property key="ModalityBitArray" value="1" type="bitarray"/>
      <Property key="ClassID" value="1" type="integer"/>
     </Properties>
    </Polygon>
    <Polygon>
     <Mask w="44" x="528" y="653" h="44">110B00000E1000000B1500000A180000091A0000081C0000071E00000620000005220000042400000425000003260000032700000228000002280000012A0000012A0000012B0000002C0000002C0000002C0000002C0000012B0000012B0000012A0000012A0000012A0000022900000228000002280000032600000326000004240000052300000621000006200000071E0000081C0000091A00000A1700000B1400000D100000100A000013030000</Mask>
     <Properties>
      <Property key="ModalityBitArray" value="1" type="bitarray"/>
      <Property key="ClassID" value="1" type="integer"/>
     </Properties>
    </Polygon>
    <Polygon>
     <Mask w="43" x="947" y="631" h="45">0F0D00000D1100000B1400000A170000081A0000071C0000061E000005200000042200000324000003240000022600000227000002270000022700000129000001290000012900000129000001290000002B0000002B0000002B0000012A00000129000002280000022800000228000003260000032600000425000004250000052300000523000006210000071F0000081D0000081C0000091A00000A1800000C1500000D1200000F0E0000110A000015030000</Mask>
     <Properties>
      <Property key="ModalityBitArray" value="1" type="bitarray"/>
      <Property key="ClassID" value="1" type="integer"/>
     </Properties>
    </Polygon>
    <Polygon>
     <Mask w="49" x="559" y="668" h="48">14080000110F00000F1300000D1700000B1B0000091E0000082000000722000006240000052600000428000004280000032A0000032A0000022C0000022C0000012E0000012E0000003000000030000000300000003100000031000000310000003100000031000000310000003100000031000001300000012F0000022E0000022E0000022D0000032C0000032B0000042A00000429000005280000062600000724000008220000092000000A1E00000C1A00000D1700000F120000130C0000</Mask>
     <Properties>
      <Property key="ModalityBitArray" value="1" type="bitarray"/>
      <Property key="ClassID" value="1" type="integer"/>
     </Properties>
    </Polygon>
    <Polygon>
     <Mask w="46" x="976" y="422" h="47">110E00000E1300000D1600000B1A00000A1C0000091E0000081F000007210000062300000525000004260000042700000328000003280000022A0000022A0000022A0000012B0000012C0000012C0000002D0000002D0000002E0000002E0000012D0000012D0000012D0000012D0000012D0000022C0000022B0000022B0000022A000003290000032800000427000004260000052500000623000007210000081F0000091D00000B1A00000D1600000F120000110D000015040000</Mask>
     <Properties>
      <Property key="ModalityBitArray" value="1" type="bitarray"/>
      <Property key="ClassID" value="1" type="integer"/>
     </Properties>
    </Polygon>
    <Polygon>
     <Mask w="49" x="436" y="511" h="49">16050000120D00000E1500000B1A00000A1C0000091F0000082100000723000006250000052700000429000004290000032B0000032C0000022D0000022D0000012F0000012F0000003000000030000000300000003100000031000000310000003100000031000000310000003100000130000001300000012F0000012F0000012E0000022D0000022C0000032B0000032A00000429000005270000052600000624000007220000082000000A1D00000B1B00000D1800000F1400001110000014090000</Mask>
     <Properties>
      <Property key="ModalityBitArray" value="1" type="bitarray"/>
      <Property key="ClassID" value="1" type="integer"/>
     </Properties>
    </Polygon>
    <Polygon>
     <Mask w="38" x="481" y="422" h="37">100600000D0B00000A1000000814000006180000051A0000041C0000041D0000031F00000220000002200000012200000122000001230000002400000025000000250000002600000026000000260000002600000026000000260000002600000025000001240000012300000222000002210000031F0000031E0000041C00000519000007150000081300000A0F00000D090000</Mask>
     <Properties>
      <Property key="ModalityBitArray" value="1" type="bitarray"/>
      <Property key="ClassID" value="1" type="integer"/>
     </Properties>
    </Polygon>
    <Polygon>
     <Mask w="41" x="569" y="704" h="42">0F0B00000D1000000B1400000917000008190000071B0000061D0000051F000004210000032300000224000002250000012600000126000000280000002800000029000000290000002900000029000000290000002900000029000000290000002900000127000001270000012600000225000002240000032300000322000004210000051F0000051E0000061C0000071A0000091700000B1300000C1000000E0B000011040000</Mask>
     <Properties>
      <Property key="ModalityBitArray" value="1" type="bitarray"/>
      <Property key="ClassID" value="1" type="integer"/>
     </Properties>
    </Polygon>
    <Polygon>
     <Mask w="39" x="984" y="599" h="40">0F0700000C0E00000B110000091500000817000007190000061B0000051D0000041F0000032000000222000002220000012400000124000001250000002600000027000000270000002700000027000000270000002700000027000000260000012500000125000001250000022300000223000003210000041F0000041E0000051C0000061B0000061A000007180000081500000A1100000C0D00000F080000</Mask>
     <Properties>
      <Property key="ModalityBitArray" value="1" type="bitarray"/>
      <Property key="ClassID" value="1" type="integer"/>
     </Properties>
    </Polygon>
    <Polygon>
     <Mask w="43" x="331" y="539" h="43">130700000F0E00000C1300000A16000009190000081B0000071E00000620000005210000042300000324000003250000022600000227000001280000012900000129000001290000002B0000002B0000002B0000002B0000002B0000012A0000012A0000012A000001290000012900000227000002270000022700000325000004240000042300000521000006200000071E0000081C0000091900000A1700000B1400000C1100000E0C0000</Mask>
     <Properties>
      <Property key="ModalityBitArray" value="1" type="bitarray"/>
      <Property key="ClassID" value="1" type="integer"/>
     </Properties>
    </Polygon>
    <Polygon>
     <Mask w="46" x="980" y="630" h="46">13080000100F00000E1300000C1700000A1B0000091D0000081F000007210000062200000524000004260000042600000328000003280000022A0000022A0000012B0000012C0000012C0000012D0000002E0000002E0000002E0000002E0000012D0000012D0000012D0000012D0000022C0000022C0000032A0000032A000004290000042800000527000005260000062400000722000008200000091E00000A1C00000B1A00000D1600000F120000120C000016040000</Mask>
     <Properties>
      <Property key="ModalityBitArray" value="1" type="bitarray"/>
      <Property key="ClassID" value="1" type="integer"/>
     </Properties>
    </Polygon>
    <Polygon>
     <Mask w="44" x="900" y="379" h="43">110900000D1100000B15000009190000081C0000071E0000062000000521000004230000042400000326000003260000022800000228000001290000012A0000012A0000012A0000002B0000002B0000002C0000002C0000002C0000002C0000002C0000002C0000002C0000012A0000012A0000012A0000022800000327000003260000042400000523000006210000071F0000081D0000091B00000B1800000C1500000E10000012080000</Mask>
     <Properties>
      <Property key="ModalityBitArray" value="1" type="bitarray"/>
      <Property key="ClassID" value="1" type="integer"/>
     </Properties>
    </Polygon>
    <Polygon>
     <Mask w="44" x="757" y="367" h="44">13070000100E00000E1300000C1700000A1A0000081D0000071F000006210000052300000424000003260000032700000228000002280000012A0000012A0000012A0000012A0000002C0000002C0000002C0000002C0000002C0000002C0000002C0000002C0000002C0000012B0000012B0000012A000002290000022800000327000003260000042500000523000006210000071F0000081D0000091B00000A1800000C1500000E110000100D0000</Mask>
     <Properties>
      <Property key="ModalityBitArray" value="1" type="bitarray"/>
      <Property key="ClassID" value="1" type="integer"/>
     </Properties>
    </Polygon>
    <Polygon>
     <Mask w="49" x="817" y="687" h="49">120D00000F1200000E1500000C1900000B1B00000A1D0000082100000723000006250000052700000527000004290000032A0000022C0000022C0000012E0000012E0000012F000000300000003000000030000000310000003100000031000000310000003100000031000000310000003100000031000000300000012F0000012F0000012E0000022D0000032B0000032A0000042800000527000005260000062500000624000007220000081F00000A1C00000C1800000E140000100F000014090000</Mask>
     <Properties>
      <Property key="ModalityBitArray" value="1" type="bitarray"/>
      <Property key="ClassID" value="1" type="integer"/>
     </Properties>
    </Polygon>
    <Polygon>
     <Mask w="41" x="650" y="332" h="40">100700000D0D00000B1100000915000008170000061A0000051C0000041E0000041F00000321000002230000022300000125000001250000012600000126000000280000002800000028000000280000002900000029000000290000002800000028000001260000012600000126000002250000032300000422000005200000051F0000061D0000071B000008190000091700000B1300000D0F000010090000</Mask>
     <Properties>
      <Property key="ModalityBitArray" value="1" type="bitarray"/>
      <Property key="ClassID" value="1" type="integer"/>
     </Properties>
    </Polygon>
    <Polygon>
     <Mask w="37" x="1017" y="596" h="38">0F0800000C0E00000A120000081500000717000006190000051B0000041D0000031F000003200000022100000123000001230000002500000025000000250000002500000025000000250000002500000025000000240000002400000123000001220000012200000221000002200000031F0000031E0000041D0000051B00000718000008160000091400000A1100000C0B000010040000</Mask>
     <Properties>
      <Property key="ModalityBitArray" value="1" type="bitarray"/>
      <Property key="ClassID" value="1" type="integer"/>
     </Properties>
    </Polygon>
    <Polygon>
     <Mask w="46" x="301" y="528" h="47">110F00000F1300000D1700000C1900000A1C0000091E000008200000072200000624000005250000042700000329000003290000022A0000022B0000022B0000012C0000012C0000012D0000012D0000002E0000002E0000002E0000002E0000002E0000002E0000002E0000002E0000002E0000012C0000012C0000012B0000022A000002290000032800000327000004260000052400000622000007210000081F0000091D00000A1B00000C1700000D1400000F0F000012080000</Mask>
     <Properties>
      <Property key="ModalityBitArray" value="1" type="bitarray"/>
      <Property key="ClassID" value="1" type="integer"/>
     </Properties>
    </Polygon>
    <Polygon>
     <Mask w="36" x="506" y="669" h="36">0E0700000C0C00000A100000081300000716000006180000051A0000041C0000031D0000031E000002200000022000000122000001220000012200000123000000240000002400000024000000240000002300000023000001220000012100000121000002200000021F0000031E0000041C0000051A0000051900000617000007140000091100000B0D00000D070000</Mask>
     <Properties>
      <Property key="ModalityBitArray" value="1" type="bitarray"/>
      <Property key="ClassID" value="1" type="integer"/>
     </Properties>
    </Polygon>
    <Polygon>
     <Mask w="52" x="1001" y="381" h="52">18060000140E0000111300000F1700000D1B00000B1E00000A2000000922000008240000072600000628000005290000042B0000042B0000032D0000032D0000022F0000022F0000023000000230000001310000013200000132000001320000003300000033000000340000003400000034000001330000013200000132000001320000013100000230000002300000032E0000032E0000042C0000052B0000052A000006290000072700000825000008240000092100000A1F00000C1B00000E17000010130000140D000018050000</Mask>
     <Properties>
      <Property key="ModalityBitArray" value="1" type="bitarray"/>
      <Property key="ClassID" value="1" type="integer"/>
     </Properties>
    </Polygon>
    <Polygon>
     <Mask w="52" x="1009" y="347" h="52">150A000013100000101600000E1A00000C1D00000B1F00000922000008240000072600000628000006290000052B0000042C0000042D0000032E0000032F0000032F0000023100000231000002310000013300000133000001330000003400000034000000340000003400000034000000340000003400000033000001320000013200000231000002300000032F0000032F0000042D0000042D0000052B000006290000062900000727000008250000092300000A2000000B1E00000C1C00000E18000010150000121000001A040000</Mask>
     <Properties>
      <Property key="ModalityBitArray" value="1" type="bitarray"/>
      <Property key="ClassID" value="1" type="integer"/>
     </Properties>
    </Polygon>
    <Polygon>
     <Mask w="49" x="813" y="359" h="49">13080000100F00000E1400000C1800000A1B0000091D0000081F00000622000005240000042600000427000003290000032A0000022B0000022C0000012D0000012E0000012E0000012F000000300000003000000031000000310000003100000031000000310000003100000031000000310000012F0000012F0000012F0000022D0000022D0000032B0000032B0000042900000428000005270000062500000723000008210000091F00000A1D00000C1A00000D1700000F130000110E000014080000</Mask>
     <Properties>
      <Property key="ModalityBitArray" value="1" type="bitarray"/>
      <Property key="ClassID" value="1" type="integer"/>
     </Properties>
    </Polygon>
    <Polygon>
     <Mask w="53" x="530" y="700" h="54">140A000012100000101400000F1700000D1B00000C1E00000B2000000A220000092400000826000007280000062A0000052B0000042D0000042D0000032F0000032F00000231000002310000023200000133000001330000003400000035000000350000003500000035000000350000003500000035000000350000003500000035000000350000013300000133000002320000023200000330000003300000042E0000042E0000052C0000062A00000729000008270000092500000A2300000B2000000C1D00000D1A00000F16000011110000150A0000</Mask>
     <Properties>
      <Property key="ModalityBitArray" value="1" type="bitarray"/>
      <Property key="ClassID" value="1" type="integer"/>
     </Properties>
    </Polygon>
    <Polygon>
     <Mask w="41" x="920" y="357" h="43">140400000F0D00000C1200000B15000009180000081A0000071C0000061E0000051F0000042100000323000002250000022500000226000001270000012700000128000001280000002900000029000000290000002900000128000001280000012800000227000002270000022600000325000003250000042300000522000005210000061F0000071D0000081B0000081A0000091900000A1700000C1400000F0F0000110B000013060000</Mask>
     <Properties>
      <Property key="ModalityBitArray" value="1" type="bitarray"/>
      <Property key="ClassID" value="1" type="integer"/>
     </Properties>
    </Polygon>
    <Polygon>
     <Mask w="41" x="655" y="306" h="39">120700000E0F00000B1400000A170000081A0000071C0000061E0000051F00000520000004220000032400000324000002260000022600000226000002270000012800000128000001280000012800000029000000290000002900000128000001270000022600000225000003240000032300000422000004210000051F0000061D0000071B000008190000091600000A1400000C1000000E0C0000</Mask>
     <Properties>
      <Property key="ModalityBitArray" value="1" type="bitarray"/>
      <Property key="ClassID" value="1" type="integer"/>
     </Properties>
    </Polygon>
    <Polygon>
     <Mask w="51" x="871" y="698" h="49">160A0000111200000F1600000D1900000B1D0000092000000822000007240000062500000527000004290000042A0000032B0000032C0000022E0000022E0000022F000001300000013100000131000000320000003300000033000000330000003300000033000000320000003200000032000001310000013000000130000001300000022F0000022E0000032D0000032C0000042B00000529000006280000072600000824000008220000092000000A1E00000C1B00000F1700001112000015090000</Mask>
     <Properties>
      <Property key="ModalityBitArray" value="1" type="bitarray"/>
      <Property key="ClassID" value="1" type="integer"/>
     </Properties>
    </Polygon>
    <Polygon>
     <Mask w="43" x="451" y="415" h="43">110800000E0F00000C1300000B16000009190000071C0000061E000005200000052100000423000003240000032500000226000002270000022700000228000001290000012900000129000001290000002A0000002B0000002B0000002B0000012A0000012A0000012A0000012A00000229000002280000022800000326000004240000042400000522000006200000071E0000081C0000091A00000A1700000C1300000E0E000010080000</Mask>
     <Properties>
      <Property key="ModalityBitArray" value="1" type="bitarray"/>
      <Property key="ClassID" value="1" type="integer"/>
     </Properties>
    </Polygon>
    <Polygon>
     <Mask w="40" x="501" y="396" h="40">110B00000D1100000A15000009170000071A0000061C0000051E0000051E00000420000003220000032200000224000001250000012600000027000000270000002700000028000000280000002800000028000000270000002700000126000001260000012500000224000002240000032200000322000004200000041F0000051E0000061C0000071A000008170000091500000B1100000D0C000010070000</Mask>
     <Properties>
      <Property key="ModalityBitArray" value="1" type="bitarray"/>
      <Property key="ClassID" value="1" type="integer"/>
     </Properties>
    </Polygon>
    <Polygon>
     <Mask w="43" x="492" y="690" h="44">110B00000F0F00000D1300000B1700000A190000081C0000071E00000620000005220000042300000424000003250000032600000227000002270000022800000129000001290000002A0000002B0000002B0000002B0000002B0000002B0000002B0000012A00000129000001290000022800000228000003260000032600000424000004240000052300000522000006210000071F0000081D0000091B00000A1900000C1500000F100000110B0000</Mask>
     <Properties>
      <Property key="ModalityBitArray" value="1" type="bitarray"/>
      <Property key="ClassID" value="1" type="integer"/>
     </Properties>
    </Polygon>
    <Polygon>
     <Mask w="45" x="829" y="721" h="43">13080000100E00000E1200000C1600000A190000081C0000061F000005210000042300000424000003260000032700000229000002290000012A0000012B0000012B0000012B0000002C0000002D0000002D0000002D0000002D0000002D0000002D0000012C0000012C0000012B0000022A000002290000032800000327000004260000052400000622000007200000081E0000081D0000091B00000A1900000C1500000F100000110C0000</Mask>
     <Properties>
      <Property key="ModalityBitArray" value="1" type="bitarray"/>
      <Property key="ClassID" value="1" type="integer"/>
     </Properties>
    </Polygon>
    <Polygon>
     <Mask w="54" x="918" y="660" h="51">1709000013100000101600000E1A00000D1D00000C1F00000B2100000A2300000925000007280000062A0000052C0000042E0000042F00000330000003310000023200000233000002330000023300000134000001350000013500000135000001350000013500000036000000360000003600000036000001340000013400000233000002330000023200000331000003300000042F0000042F0000052D0000062C0000062B0000072A000008280000092500000B2200000C1F00000E1B000010160000120F000014080000</Mask>
     <Properties>
      <Property key="ModalityBitArray" value="1" type="bitarray"/>
      <Property key="ClassID" value="1" type="integer"/>
     </Properties>
    </Polygon>
    <Polygon>
     <Mask w="54" x="852" y="737" h="53">180A000013120000111600000F1A00000D1D00000B2100000A230000092500000827000007280000062A0000052B0000052C0000042E0000042E0000033000000331000002320000023200000232000002330000013400000134000001340000013400000135000000360000003600000036000000360000003500000134000001340000013400000133000002320000023100000330000003300000042E0000052D0000062B0000062B00000729000008270000092500000A2300000B2100000C1E00000E1A0000101600001211000015090000</Mask>
     <Properties>
      <Property key="ModalityBitArray" value="1" type="bitarray"/>
      <Property key="ClassID" value="1" type="integer"/>
     </Properties>
    </Polygon>
    <Polygon>
     <Mask w="43" x="525" y="321" h="42">120500000F0C00000D1100000B1500000A170000081B0000071D0000052000000422000003240000032500000226000002270000022700000128000001290000002A0000002A0000002A0000002B0000002B0000002B0000002B0000002A000001290000012900000128000001280000022700000226000002260000032400000422000004210000051F0000061D0000071B000008180000091500000B1100000E0C000013040000</Mask>
     <Properties>
      <Property key="ModalityBitArray" value="1" type="bitarray"/>
      <Property key="ClassID" value="1" type="integer"/>
     </Properties>
    </Polygon>
    <Polygon>
     <Mask w="47" x="487" y="719" h="48">14040000110C00000F1100000D1500000C1800000B1A0000091E000008200000072200000624000005250000042700000328000003290000022A0000022B0000022B0000012D0000012D0000012D0000012D0000002E0000002F0000002F0000002F0000002F0000002F0000002F0000012E0000012E0000012D0000022C0000022B0000032A00000329000004280000042700000526000006240000062300000721000007200000081E0000091C00000B1800000C1600000E120000110D0000</Mask>
     <Properties>
      <Property key="ModalityBitArray" value="1" type="bitarray"/>
      <Property key="ClassID" value="1" type="integer"/>
     </Properties>
    </Polygon>
    <Polygon>
     <Mask w="44" x="619" y="386" h="43">110C00000E1100000C1400000A180000091A0000081C0000071E000006200000042300000325000003260000022700000228000001290000012A0000012A0000012A0000002C0000002C0000002C0000002C0000002C0000002C0000002C0000002B0000012A0000012900000129000001280000012800000226000002250000022500000323000004210000051F0000061D0000071B000008190000091600000B1200000D0E000010080000</Mask>
     <Properties>
      <Property key="ModalityBitArray" value="1" type="bitarray"/>
      <Property key="ClassID" value="1" type="integer"/>
     </Properties>
    </Polygon>
    <Polygon>
     <Mask w="55" x="490" y="749" h="53">160A000012120000101600000E1A00000D1D00000C2000000A230000092500000827000007290000062B0000062C0000052D0000042F00000430000003310000033200000233000002340000023400000234000001350000013500000136000001360000013600000136000000370000003700000037000000370000013600000135000001350000023400000233000002330000033200000331000004300000042F0000052E0000062C0000062B00000729000008270000092500000A2200000C1F00000E1B0000101700001310000015090000</Mask>
     <Properties>
      <Property key="ModalityBitArray" value="1" type="bitarray"/>
      <Property key="ClassID" value="1" type="integer"/>
     </Properties>
    </Polygon>
    <Polygon>
     <Mask w="48" x="497" y="788" h="48">120A00000F1200000D1600000B1A00000A1C0000081F000007210000062300000624000005260000052600000428000004290000032A0000032B0000022C0000022D0000012E0000012E0000012F00000030000000300000003000000030000000300000012F0000012F0000012F0000012F0000012E0000022D0000022D0000022D0000022C0000032B0000032A0000042800000428000005260000062400000722000008200000091E00000B1B00000C1800000D1500000F110000120B0000</Mask>
     <Properties>
      <Property key="ModalityBitArray" value="1" type="bitarray"/>
      <Property key="ClassID" value="1" type="integer"/>
     </Properties>
    </Polygon>
    <Polygon>
     <Mask w="42" x="462" y="763" h="41">12080000100D00000E1100000C1400000A17000009190000081B0000071D0000061E0000061F00000521000004220000042300000324000002260000022600000127000001280000012800000128000001280000002A0000002A0000002A000000290000012800000127000001270000022500000225000003230000032300000421000005200000061E0000071C0000081A0000091800000A1600000C11000010090000</Mask>
     <Properties>
      <Property key="ModalityBitArray" value="1" type="bitarray"/>
      <Property key="ClassID" value="1" type="integer"/>
     </Properties>
    </Polygon>
   </Masks>
  </MultiModalItem>
  <MultiModalItem>
   <Files>
    <File modalityID="1" absolutePath="C:/SimData2/overlaying/Case1/cells.png"/>
    <File modalityID="-1" absolutePath="C:/SimData2/overlaying/Case1/Merge.png"/>
   </Files>
   <Masks>
    <Polygon>
     <Mask w="41" x="696" y="520" h="41">100A00000D0F00000B1300000A16000009180000081A0000071C0000061E000005200000042100000323000003230000022500000225000002260000012700000127000001280000012800000029000000290000002900000029000001280000012700000127000002260000022600000324000003240000042200000422000005200000051F0000061D0000071C0000081A0000091700000B1300000E0E0000100A0000</Mask>
     <Properties>
      <Property key="ModalityBitArray" value="1" type="bitarray"/>
      <Property key="ClassID" value="1" type="integer"/>
     </Properties>
    </Polygon>
    <Polygon>
     <Mask w="43" x="722" y="527" h="44">13090000110D00000D1300000A180000091A0000081C0000071E0000062000000522000005230000042400000326000003270000022800000228000002290000012A0000012A0000012A0000012A0000002B0000002B0000002B0000002B0000002B0000002B0000002B0000012A0000012900000129000002280000022700000326000003250000042300000521000005200000061E0000071C0000081A00000A1600000B1400000D100000100B0000</Mask>
     <Properties>
      <Property key="ModalityBitArray" value="1" type="bitarray"/>
      <Property key="ClassID" value="1" type="integer"/>
     </Properties>
    </Polygon>
    <Polygon>
     <Mask w="54" x="688" y="548" h="53">16090000140F0000111500000F1900000D1D00000C2000000A23000009250000082700000728000007290000062B0000052D0000052D0000042F0000042F000003310000033100000232000002320000023300000233000001340000013400000134000001350000003600000036000000360000003600000134000001340000013400000134000002320000023200000331000003300000042F0000042E0000052D0000052C0000062B00000729000008270000092500000A2300000B2100000D1D00000F1900001115000013110000170A0000</Mask>
     <Properties>
      <Property key="ModalityBitArray" value="1" type="bitarray"/>
      <Property key="ClassID" value="1" type="integer"/>
     </Properties>
    </Polygon>
    <Polygon>
     <Mask w="47" x="737" y="500" h="46">130A00000F1100000D1500000B1800000A1A0000081E000007200000062200000524000004250000042600000328000002290000022A0000012B0000012C0000012C0000012C0000002E0000002E0000002E0000002E0000002F0000002F0000002F0000002F0000002E0000002E0000012D0000012D0000012C0000022B0000022B0000032A0000032900000428000005260000062400000722000008200000091E00000B1B00000C1900000E1500001011000015080000</Mask>
     <Properties>
      <Property key="ModalityBitArray" value="1" type="bitarray"/>
      <Property key="ClassID" value="1" type="integer"/>
     </Properties>
    </Polygon>
    <Polygon>
     <Mask w="40" x="661" y="557" h="39">110800000D0F00000A1400000817000007190000061B0000051D0000041F00000321000002230000012400000124000000260000002600000026000000260000002700000027000000270000002800000028000000280000002800000027000000270000012600000125000002240000022300000322000003210000041F0000051D0000061B000007180000091500000B1100000D0C000010050000</Mask>
     <Properties>
      <Property key="ModalityBitArray" value="1" type="bitarray"/>
      <Property key="ClassID" value="1" type="integer"/>
     </Properties>
    </Polygon>
    <Polygon>
     <Mask w="40" x="767" y="487" h="40">0F0600000D0C00000B1100000915000007180000061A0000051C0000041E00000320000003210000022200000124000001240000002600000026000000270000002700000028000000280000002800000028000000280000002800000027000000270000012600000125000002240000022300000321000003200000041E0000041E0000051C00000619000007160000081400000A1000000C0C000010060000</Mask>
     <Properties>
      <Property key="ModalityBitArray" value="1" type="bitarray"/>
      <Property key="ClassID" value="1" type="integer"/>
     </Properties>
    </Polygon>
    <Polygon>
     <Mask w="35" x="638" y="572" h="34">100800000D0D00000B1000000A130000091500000817000007190000071A0000061B0000051C0000051D0000041E0000031F0000031F000002210000012200000122000000230000002300000023000000220000002200000121000001200000021F0000021E0000031C0000041A0000051800000616000007140000091100000B0C00000E060000</Mask>
     <Properties>
      <Property key="ModalityBitArray" value="1" type="bitarray"/>
      <Property key="ClassID" value="1" type="integer"/>
     </Properties>
    </Polygon>
    <Polygon>
     <Mask w="36" x="688" y="495" h="38">0E0800000B0E000009120000081400000716000006180000051A0000041C0000031D0000021F0000021F000001210000012100000122000001220000002300000024000000240000002400000024000000240000002400000123000001220000012200000220000002200000031E0000041D0000041C0000051B0000061900000717000008150000091300000A1000000C0C000010050000</Mask>
     <Properties>
      <Property key="ModalityBitArray" value="1" type="bitarray"/>
      <Property key="ClassID" value="1" type="integer"/>
     </Properties>
    </Polygon>
    <Polygon>
     <Mask w="45" x="658" y="485" h="45">18040000140B0000101100000D1500000B180000091C0000081E0000072000000622000006230000052500000426000004260000032800000328000002290000022A0000012B0000012C0000012C0000002D0000002D0000002D0000002D0000002D0000002D0000002D0000002D0000012C0000012C0000022A0000022A0000032800000427000005250000062300000721000007200000081E0000091C00000A1A00000C1600000D1400000F0F000017030000</Mask>
     <Properties>
      <Property key="ModalityBitArray" value="1" type="bitarray"/>
      <Property key="ClassID" value="1" type="integer"/>
     </Properties>
    </Polygon>
    <Polygon>
     <Mask w="51" x="642" y="511" h="52">18050000140D000012110000101500000E1900000C1D00000B1F00000A2100000923000008240000072600000628000005290000052A0000042B0000042C0000032D0000032E0000022F00000230000001310000013200000033000000330000003300000033000000330000003300000033000000330000003300000032000000320000003200000130000001300000012F0000022E0000032C0000032B0000042A000005280000062700000725000008230000092000000A1E00000B1C00000D1800000F140000110F000015050000</Mask>
     <Properties>
      <Property key="ModalityBitArray" value="1" type="bitarray"/>
      <Property key="ClassID" value="1" type="integer"/>
     </Properties>
    </Polygon>
    <Polygon>
     <Mask w="47" x="724" y="568" h="47">15050000110D00000F1100000D1500000B180000091C0000081E000007200000062200000524000004260000042700000328000003290000022A0000022B0000022B0000012C0000012D0000002E0000002E0000002E0000002E0000002E0000002E0000002E0000002F0000002F0000002F0000002F0000012D0000012D0000022C0000022B0000032A0000032900000428000004270000052400000622000007200000081E0000091C00000A1A00000C1600000F11000014080000</Mask>
     <Properties>
      <Property key="ModalityBitArray" value="1" type="bitarray"/>
      <Property key="ClassID" value="1" type="integer"/>
     </Properties>
    </Polygon>
    <Polygon>
     <Mask w="47" x="731" y="600" h="49">16080000111000000E1500000D1800000B1B00000A1D0000091F000007220000062300000525000005260000042700000428000003290000032A0000022B0000022B0000012C0000012D0000012D0000002E0000002E0000002E0000002F0000002F0000002F0000002F0000002F0000002F0000002F0000012E0000012E0000012D0000022C0000032B0000032A000004290000052700000526000006240000062400000722000008200000091E00000B1A00000D1700000F130000120E000014080000</Mask>
     <Properties>
      <Property key="ModalityBitArray" value="1" type="bitarray"/>
      <Property key="ClassID" value="1" type="integer"/>
     </Properties>
    </Polygon>
    <Polygon>
     <Mask w="41" x="787" y="468" h="42">100700000C0F00000A1300000916000008180000071A0000061C0000051E00000420000003220000032300000225000002250000012600000127000001270000012700000028000000290000002900000029000000290000002900000029000001280000012800000127000002260000022600000325000003240000042300000422000005200000061F0000071D0000081B0000091800000A1500000C1100000F0C000013040000</Mask>
     <Properties>
      <Property key="ModalityBitArray" value="1" type="bitarray"/>
      <Property key="ClassID" value="1" type="integer"/>
     </Properties>
    </Polygon>
    <Polygon>
     <Mask w="55" x="716" y="468" h="52">180D000013140000101900000F1C00000D2000000C2200000B2400000A26000009280000082A0000072B0000062D0000052E0000043000000430000003310000033200000233000002330000023400000135000001350000003600000037000000370000013600000136000001360000013600000135000002340000023400000234000002330000033200000331000004300000042F0000052D0000052D0000062B0000062A00000728000008260000092500000B2200000C2000000D1E00000F1A00001116000014110000180A0000</Mask>
     <Properties>
      <Property key="ModalityBitArray" value="1" type="bitarray"/>
      <Property key="ClassID" value="1" type="integer"/>
     </Properties>
    </Polygon>
    <Polygon>
     <Mask w="34" x="670" y="461" h="36">0E0500000B0A0000090E00000711000006140000051600000418000003190000021B0000021C0000011E0000011F000001200000002100000022000000220000002200000022000000220000002200000022000000220000002200000121000001210000021F0000021F0000031D0000041B000005190000061700000715000008130000091100000B0D00000F060000</Mask>
     <Properties>
      <Property key="ModalityBitArray" value="1" type="bitarray"/>
      <Property key="ClassID" value="1" type="integer"/>
     </Properties>
    </Polygon>
    <Polygon>
     <Mask w="43" x="614" y="581" h="44">16040000110C00000E1100000C1500000A190000091B0000071E0000061F000005210000042300000424000003260000032600000227000002280000012900000129000001290000012A0000002B0000002B0000002B0000002B0000002B0000002A0000002A0000002A0000012800000128000002260000022600000226000003240000032400000422000004210000051F0000061D0000071B000008190000091600000B1200000D0F00000F0B0000</Mask>
     <Properties>
      <Property key="ModalityBitArray" value="1" type="bitarray"/>
      <Property key="ClassID" value="1" type="integer"/>
     </Properties>
    </Polygon>
    <Polygon>
     <Mask w="39" x="587" y="581" h="38">100900000D0E00000B1200000915000008170000061B0000051D0000041E000003200000032000000222000001240000012400000026000000260000002600000027000000270000002700000027000000270000002700000026000001250000012500000124000002230000022200000321000003200000041E0000051C0000061A000007170000091300000B0F00000E09000011030000</Mask>
     <Properties>
      <Property key="ModalityBitArray" value="1" type="bitarray"/>
      <Property key="ClassID" value="1" type="integer"/>
     </Properties>
    </Polygon>
    <Polygon>
     <Mask w="36" x="687" y="589" h="37">0F0400000D0A00000B0F00000A120000081500000717000006180000051A0000041C0000031E00000220000002200000012200000122000000230000002300000023000000230000002400000024000000240000002400000023000000230000002300000121000001210000021F0000031D0000031C0000041A0000051800000615000007130000081000000A0B00000E040000</Mask>
     <Properties>
      <Property key="ModalityBitArray" value="1" type="bitarray"/>
      <Property key="ClassID" value="1" type="integer"/>
     </Properties>
    </Polygon>
    <Polygon>
     <Mask w="45" x="612" y="507" h="44">120900000F0F00000D1300000B170000091B0000071E00000620000006210000052300000424000003260000022700000228000001290000012A0000012A0000002C0000002C0000002C0000002C0000002D0000002D0000002D0000002D0000002C0000002C0000002C0000002C0000012B0000012A0000012A0000022900000228000003270000032600000424000005220000061F0000071D0000081B00000A1700000B1500000D110000110A0000</Mask>
     <Properties>
      <Property key="ModalityBitArray" value="1" type="bitarray"/>
      <Property key="ClassID" value="1" type="integer"/>
     </Properties>
    </Polygon>
    <Polygon>
     <Mask w="54" x="754" y="528" h="54">1A040000150B000012110000101500000E1900000D1C00000C1F00000A22000009240000082600000728000007290000062B0000052C0000042E0000042E0000033000000330000003310000023200000232000002330000023300000134000001340000013500000135000000360000003600000036000000360000003500000134000001340000013400000133000002320000023100000330000003300000042E0000052D0000052C0000062B0000072900000827000008260000092400000A2200000B2000000D1C00000F18000011140000140E0000</Mask>
     <Properties>
      <Property key="ModalityBitArray" value="1" type="bitarray"/>
      <Property key="ClassID" value="1" type="integer"/>
     </Properties>
    </Polygon>
    <Polygon>
     <Mask w="46" x="633" y="461" h="47">110900000F0F00000D1300000B170000091B0000081D0000071F00000621000005230000042500000425000003270000032700000229000002290000012B0000012B0000012C0000012C0000002D0000002D0000002E0000002E0000002E0000012D0000012D0000012D0000012D0000012D0000022C0000022B0000022B000003290000042700000427000005250000062400000623000007210000081F0000091D00000A1B00000B1800000D1500000F110000110C000014050000</Mask>
     <Properties>
      <Property key="ModalityBitArray" value="1" type="bitarray"/>
      <Property key="ClassID" value="1" type="integer"/>
     </Properties>
    </Polygon>
    <Polygon>
     <Mask w="48" x="697" y="615" h="46">130A0000101100000E1500000C1900000A1C0000081F0000072100000623000006240000052500000427000003290000032A0000022B0000022C0000022D0000012E0000012E0000012F0000012F000000300000003000000030000000300000012F0000012F0000012E0000012E0000022D0000022D0000022D0000032B0000032B0000042A0000042900000528000006260000062500000723000008210000091F00000B1C00000D1800000F140000130D000017050000</Mask>
     <Properties>
      <Property key="ModalityBitArray" value="1" type="bitarray"/>
      <Property key="ClassID" value="1" type="integer"/>
     </Properties>
    </Polygon>
    <Polygon>
     <Mask w="46" x="739" y="441" h="44">140700000F1000000C1500000B180000091C0000081E00000720000006210000052300000425000004260000032700000328000003290000022A0000022A0000012C0000012C0000012C0000002D0000002D0000002E0000002E0000002E0000002E0000002D0000002D0000012C0000012B0000022A00000229000003280000042600000426000005240000062200000721000007200000081E0000091B00000A1800000C1400000E10000013080000</Mask>
     <Properties>
      <Property key="ModalityBitArray" value="1" type="bitarray"/>
      <Property key="ClassID" value="1" type="integer"/>
     </Properties>
    </Polygon>
    <Polygon>
     <Mask w="44" x="677" y="437" h="44">110800000E0F00000C1300000A170000091A0000081C0000071E0000061F00000521000004230000042400000325000002270000022700000129000001290000012A0000012A0000002B0000002C0000002C0000002C0000012B0000012B0000012B0000022A0000022900000229000003280000032800000427000004260000052500000623000008210000091F00000A1D00000B1B00000C1900000D1700000F14000011110000130E000016080000</Mask>
     <Properties>
      <Property key="ModalityBitArray" value="1" type="bitarray"/>
      <Property key="ClassID" value="1" type="integer"/>
     </Properties>
    </Polygon>
    <Polygon>
     <Mask w="48" x="592" y="608" h="47">13090000101000000E1500000C1900000B1C00000A1E0000082000000722000006240000052600000527000004290000042A0000032B0000032C0000022D0000022D0000022E0000012F0000012F00000030000000300000003000000030000000300000003000000030000000300000012F0000012E0000012E0000012E0000022C0000022C0000032A0000032A0000042800000527000006250000062400000722000008200000091E00000A1B00000C1700000D1400000F100000</Mask>
     <Properties>
      <Property key="ModalityBitArray" value="1" type="bitarray"/>
      <Property key="ClassID" value="1" type="integer"/>
     </Properties>
    </Polygon>
    <Polygon>
     <Mask w="43" x="605" y="641" h="42">15040000110C00000D1200000A17000009190000081B0000071D0000061F000005210000042300000325000003250000022700000227000001280000012900000129000001290000002A0000002B0000002B0000002B0000002B0000002B0000002B0000002B0000012A00000129000002280000022700000326000003250000042400000423000005210000061F0000071D0000081B0000091900000B1500000D10000010090000</Mask>
     <Properties>
      <Property key="ModalityBitArray" value="1" type="bitarray"/>
      <Property key="ClassID" value="1" type="integer"/>
     </Properties>
    </Polygon>
    <Polygon>
     <Mask w="49" x="691" y="408" h="51">14080000110F00000E1400000C1800000A1C0000091E0000082000000722000006240000052600000428000004290000032A0000022C0000022C0000012E0000012E0000003000000030000000300000003100000031000000310000003100000031000000310000003100000031000000310000013000000130000001300000012F0000022E0000022D0000032C0000032C0000042A000005290000062700000725000008240000092200000A2000000B1E00000C1B00000D1900000F15000011110000130C000016040000</Mask>
     <Properties>
      <Property key="ModalityBitArray" value="1" type="bitarray"/>
      <Property key="ClassID" value="1" type="integer"/>
     </Properties>
    </Polygon>
    <Polygon>
     <Mask w="46" x="813" y="462" h="46">13080000100E00000E1200000C1600000A1A0000081D0000071F00000621000006210000052300000425000003260000032700000228000002290000012A0000012B0000002C0000002D0000002D0000002D0000002E0000002E0000002E0000002E0000012C0000012C0000012C0000012C0000012B0000022A0000022A0000022A0000032800000427000004260000052500000623000007210000081F0000091D00000A1A00000C1600000E120000100E000014070000</Mask>
     <Properties>
      <Property key="ModalityBitArray" value="1" type="bitarray"/>
      <Property key="ClassID" value="1" type="integer"/>
     </Properties>
    </Polygon>
    <Polygon>
     <Mask w="44" x="826" y="434" h="43">16040000100E00000E1200000C1600000A190000081C0000071F0000062100000523000004240000042500000326000003270000022800000228000001290000012A0000002B0000002B0000002C0000002C0000002C0000002C0000002B0000002B0000012A0000012A0000012A00000129000002280000022700000326000003250000042300000522000006200000071E0000081C0000091900000B1600000C1300000E0F000012080000</Mask>
     <Properties>
      <Property key="ModalityBitArray" value="1" type="bitarray"/>
      <Property key="ClassID" value="1" type="integer"/>
     </Properties>
    </Polygon>
    <Polygon>
     <Mask w="50" x="645" y="593" h="52">140A0000101100000E1500000C1900000B1B0000091F00000821000007230000062500000527000004280000032A0000032B0000022D0000022D0000022E0000012F0000013000000031000000310000003100000032000000320000003200000032000000320000003200000032000000320000003200000131000001300000022F0000022F0000022F0000032D0000032D0000042B0000042B0000052900000528000006270000062600000724000008220000091F00000A1D00000B1B00000C1800000E140000110F000015090000</Mask>
     <Properties>
      <Property key="ModalityBitArray" value="1" type="bitarray"/>
      <Property key="ClassID" value="1" type="integer"/>
     </Properties>
    </Polygon>
    <Polygon>
     <Mask w="39" x="601" y="482" h="38">120400000D0D00000B1200000A15000009170000071A0000061C0000051E0000051F0000042000000322000003220000022300000224000001250000012500000125000001260000002700000027000000270000012600000126000001250000022400000223000003220000032200000420000004200000051E0000061C00000719000008170000091500000A1200000C0E00000E0A0000</Mask>
     <Properties>
      <Property key="ModalityBitArray" value="1" type="bitarray"/>
      <Property key="ClassID" value="1" type="integer"/>
     </Properties>
    </Polygon>
    <Polygon>
     <Mask w="55" x="673" y="374" h="54">18050000140D000012130000101700000F1A00000D1E00000C2100000B2300000926000008280000072A0000062C0000062C0000052E0000042F0000033000000331000002320000023200000233000001340000013500000135000001350000003600000037000000370000003700000037000001360000013600000135000001350000013500000234000002330000033200000331000004300000042F0000052D0000052D0000062B0000062A00000728000008260000092400000A2200000B2000000D1C00000F18000011140000140E000018050000</Mask>
     <Properties>
      <Property key="ModalityBitArray" value="1" type="bitarray"/>
      <Property key="ClassID" value="1" type="integer"/>
     </Properties>
    </Polygon>
    <Polygon>
     <Mask w="50" x="601" y="540" h="51">140B0000120F00000F1400000D1800000B1C00000A1E0000082100000723000006250000052700000428000004290000032B0000022C0000022D0000012E0000012F0000012F00000031000000310000003200000032000000320000003200000032000000320000003200000032000000320000003200000031000000310000012F0000012F0000022D0000022D0000022C0000032B0000032A00000428000004280000052600000624000007220000081F0000091D00000B1A00000D16000010120000120D000016050000</Mask>
     <Properties>
      <Property key="ModalityBitArray" value="1" type="bitarray"/>
      <Property key="ClassID" value="1" type="integer"/>
     </Properties>
    </Polygon>
    <Polygon>
     <Mask w="40" x="791" y="554" h="39">0E0C00000C1100000A1500000917000008190000071B0000061D0000051F000004200000042100000323000003230000022500000225000001260000012700000028000000280000002800000028000000280000002700000027000001260000012600000125000002240000022300000322000003210000041F0000051D0000051C0000061A000007190000091600000A1300000C0E00000F090000</Mask>
     <Properties>
      <Property key="ModalityBitArray" value="1" type="bitarray"/>
      <Property key="ClassID" value="1" type="integer"/>
     </Properties>
    </Polygon>
    <Polygon>
     <Mask w="40" x="770" y="429" h="42">100800000E0D00000C1100000B1300000917000008190000071B0000051E00000420000003210000032200000223000002240000012500000126000000270000002800000028000000280000002800000028000000280000002800000028000000280000002800000127000001260000022500000225000003230000032300000421000004200000051F0000071C000008190000091600000A1300000C0F00001009000014030000</Mask>
     <Properties>
      <Property key="ModalityBitArray" value="1" type="bitarray"/>
      <Property key="ClassID" value="1" type="integer"/>
     </Properties>
    </Polygon>
    <Polygon>
     <Mask w="32" x="650" y="436" h="33">0F0400000C0A00000A0E000008110000061400000516000004180000031A0000021B0000021C0000011D0000011E0000011E0000001F000000200000002000000020000000200000002000000020000000200000001F0000011E0000011E0000021C0000031B0000031A000004180000041700000515000007120000090E00000B090000</Mask>
     <Properties>
      <Property key="ModalityBitArray" value="1" type="bitarray"/>
      <Property key="ClassID" value="1" type="integer"/>
     </Properties>
    </Polygon>
    <Polygon>
     <Mask w="36" x="803" y="531" h="34">0F0800000C0E00000A1200000815000006190000051B0000041D0000041D0000031F0000022000000221000001220000012200000122000001230000002400000024000000240000002400000123000001230000012300000221000002210000031F0000031F0000041D0000051B0000051A00000617000007140000091100000B0D00000D070000</Mask>
     <Properties>
      <Property key="ModalityBitArray" value="1" type="bitarray"/>
      <Property key="ClassID" value="1" type="integer"/>
     </Properties>
    </Polygon>
    <Polygon>
     <Mask w="53" x="765" y="577" h="51">12070000101100000E1500000C1A00000A1F000009220000082400000726000006280000052A0000042C0000042C0000032E0000032E000002300000023000000132000001320000013300000133000000340000003500000035000000350000003500000035000000350000003500000035000001340000013400000133000002320000023200000331000003300000042F0000052D0000052D0000062B0000062A00000728000008260000092400000B2100000C1F00000D1C00000F180000111400001310000016090000</Mask>
     <Properties>
      <Property key="ModalityBitArray" value="1" type="bitarray"/>
      <Property key="ClassID" value="1" type="integer"/>
     </Properties>
    </Polygon>
    <Polygon>
     <Mask w="45" x="599" y="670" h="43">100C00000D1200000B16000009190000081C0000071F00000621000005230000042400000425000003260000032700000228000002290000012A0000012B0000002C0000002C0000002D0000002D0000002D0000002D0000002C0000002C0000002C0000002C0000012B0000012B0000022A00000229000002290000032800000327000004260000042500000523000006200000081D0000091B00000A1800000C1500000E100000100A0000</Mask>
     <Properties>
      <Property key="ModalityBitArray" value="1" type="bitarray"/>
      <Property key="ClassID" value="1" type="integer"/>
     </Properties>
    </Polygon>
    <Polygon>
     <Mask w="40" x="568" y="629" h="39">120300000F0A00000C11000009170000081A0000071C0000061E0000051F0000052000000422000003230000032300000225000002250000012600000126000001270000012700000028000000280000002800000127000001270000012600000225000002240000032300000322000004200000041F0000051E0000051D0000061B000007190000091600000A1300000C0F00000F09000012030000</Mask>
     <Properties>
      <Property key="ModalityBitArray" value="1" type="bitarray"/>
      <Property key="ClassID" value="1" type="integer"/>
     </Properties>
    </Polygon>
    <Polygon>
     <Mask w="38" x="685" y="644" h="39">0E0B00000B100000091400000816000007180000061A0000051C0000041E0000031F00000221000002210000022200000123000001240000012400000124000001240000002600000026000000260000002600000125000001250000012500000124000002230000022200000321000003210000041F0000041F0000051D0000061B00000719000008160000091400000B1000000D0C000011040000</Mask>
     <Properties>
      <Property key="ModalityBitArray" value="1" type="bitarray"/>
      <Property key="ClassID" value="1" type="integer"/>
     </Properties>
    </Polygon>
    <Polygon>
     <Mask w="45" x="808" y="579" h="45">120900000E1000000C1400000A170000091A0000071D0000061F000005210000042300000424000003260000032600000228000002280000012A0000012A0000012A0000012B0000002C0000002C0000002C0000002C0000002D0000002D0000002D0000002D0000012B0000012B0000012B00000229000002290000032700000327000004250000052400000523000006210000071F0000091C00000A1A00000B1700000C1400000E100000120A000016030000</Mask>
     <Properties>
      <Property key="ModalityBitArray" value="1" type="bitarray"/>
      <Property key="ClassID" value="1" type="integer"/>
     </Properties>
    </Polygon>
    <Polygon>
     <Mask w="51" x="575" y="458" h="51">14090000110F00000F1400000D1800000C1B00000A1F0000092100000823000007250000072500000627000005290000042A0000042B0000032C0000032D0000022E0000022F00000130000001310000013100000131000000330000003300000033000000330000003300000132000001310000013100000131000002300000022F0000022F0000022E0000032D0000032C0000042B0000042A00000529000006270000062600000724000008220000092000000A1D00000B1B00000D1800000F1400001110000014090000</Mask>
     <Properties>
      <Property key="ModalityBitArray" value="1" type="bitarray"/>
      <Property key="ClassID" value="1" type="integer"/>
     </Properties>
    </Polygon>
    <Polygon>
     <Mask w="43" x="566" y="556" h="43">110800000E1000000C1400000A17000009190000071C0000061E00000520000004210000042200000324000002260000022600000128000001280000002A0000002A0000002A0000002B0000002B0000002B0000002B0000002B0000002A0000002A0000002A000001290000012800000128000002270000022600000325000003240000042200000422000005200000061E0000071C000008190000091700000B1300000D0F000011080000</Mask>
     <Properties>
      <Property key="ModalityBitArray" value="1" type="bitarray"/>
      <Property key="ClassID" value="1" type="integer"/>
     </Properties>
    </Polygon>
    <Polygon>
     <Mask w="53" x="847" y="412" h="52">150B000011130000101600000E1A00000D1C00000C1F00000B2100000A230000092500000827000007290000062B0000052C0000052D0000042E0000042E0000033000000330000003300000023200000232000001330000013400000134000000350000003500000035000000350000003500000134000001340000013400000133000002320000023200000330000003300000042E0000042E0000052C0000052B0000062A00000728000008270000092500000A2300000B2000000D1C00000E1A00001016000013120000150D0000</Mask>
     <Properties>
      <Property key="ModalityBitArray" value="1" type="bitarray"/>
      <Property key="ClassID" value="1" type="integer"/>
     </Properties>
    </Polygon>
    <Polygon>
     <Mask w="36" x="751" y="636" h="35">0F0700000B0E000009120000081400000716000006180000051B0000041D0000031E0000031F00000220000002210000022100000123000001230000012300000123000000240000002400000123000001230000022200000221000002210000031F0000031F0000031E0000041D0000061A00000719000008170000091400000A1200000C0E00000E0A0000</Mask>
     <Properties>
      <Property key="ModalityBitArray" value="1" type="bitarray"/>
      <Property key="ClassID" value="1" type="integer"/>
     </Properties>
    </Polygon>
    <Polygon>
     <Mask w="52" x="786" y="403" h="52">150B000012120000101600000E1A00000D1C00000C1F00000A22000009240000082600000727000006290000052A0000042C0000032E0000032E0000023000000230000002310000013200000132000001320000013300000133000000340000003400000034000000340000003400000034000000340000003400000132000001320000013200000231000002300000032F0000032E0000042D0000042C0000052A0000052A00000628000007260000082400000A2000000B1D00000C1B00000E17000010130000120E000016050000</Mask>
     <Properties>
      <Property key="ModalityBitArray" value="1" type="bitarray"/>
      <Property key="ClassID" value="1" type="integer"/>
     </Properties>
    </Polygon>
    <Polygon>
     <Mask w="32" x="800" y="503" h="34">0E0600000A0D000008110000071300000615000005180000041A0000031B0000021D0000011E0000011E0000002000000020000000200000001F0000001F0000001F0000001F0000001E0000001E0000001E0000011D0000011D0000011D0000021C0000021B0000031A000004180000041600000514000006110000070F0000080D00000A090000</Mask>
     <Properties>
      <Property key="ModalityBitArray" value="1" type="bitarray"/>
      <Property key="ClassID" value="1" type="integer"/>
     </Properties>
    </Polygon>
    <Polygon>
     <Mask w="50" x="804" y="373" h="49">14090000111000000F1400000D1800000B1C0000091F0000082200000724000007250000062600000528000004290000032B0000032B0000022D0000022D0000022E0000012F0000012F00000130000001300000013100000032000000320000003200000031000000310000003100000031000000300000012F0000012F0000012F0000022D0000022D0000032C0000032B0000042A000005280000052700000625000007230000082100000A1D00000B1A00000D1700000F130000110F000014090000</Mask>
     <Properties>
      <Property key="ModalityBitArray" value="1" type="bitarray"/>
      <Property key="ClassID" value="1" type="integer"/>
     </Properties>
    </Polygon>
    <Polygon>
     <Mask w="41" x="729" y="407" h="39">130400000F0C00000C1100000A14000008180000071A0000061C0000051E000004200000032200000323000002240000022500000127000001270000002900000029000000290000002900000029000000290000002900000029000000290000002900000128000001270000012700000225000002250000032300000322000004210000061E0000071C0000081900000A1500000B1200000D0A0000</Mask>
     <Properties>
      <Property key="ModalityBitArray" value="1" type="bitarray"/>
      <Property key="ClassID" value="1" type="integer"/>
     </Properties>
    </Polygon>
    <Polygon>
     <Mask w="33" x="798" y="614" h="33">0D0A00000B0E000009110000071400000616000005180000041A0000031B0000031C0000021D0000021E0000021E0000012000000120000000210000002100000021000001200000011F0000011F0000011F0000011E0000021D0000021D0000031B0000041A000004190000051700000714000008120000090F00000B0B000011030000</Mask>
     <Properties>
      <Property key="ModalityBitArray" value="1" type="bitarray"/>
      <Property key="ClassID" value="1" type="integer"/>
     </Properties>
    </Polygon>
    <Polygon>
     <Mask w="49" x="629" y="408" h="48">13090000101000000E1400000C1800000B1B00000A1E0000092000000822000007240000062600000528000005290000042A0000032C0000032C0000022E0000022E0000012F000001300000013000000031000000310000003100000031000000310000003100000031000000310000003100000130000001300000012F0000022E0000022D0000032C0000032C0000042A00000529000006270000062600000723000008210000091F00000B1B00000C1900000E15000011100000130B0000</Mask>
     <Properties>
      <Property key="ModalityBitArray" value="1" type="bitarray"/>
      <Property key="ClassID" value="1" type="integer"/>
     </Properties>
    </Polygon>
    <Polygon>
     <Mask w="54" x="823" y="540" h="54">150E0000111400000F1800000D1C00000C1F00000B2100000A230000092500000827000007290000062B0000052C0000042E0000032F0000033000000231000002320000023200000134000001340000013400000134000001340000003600000036000000360000003600000036000001340000013400000134000001340000013400000133000002320000023200000231000002310000032F0000032E0000042D0000042C0000052B0000062900000728000008260000092400000A2100000B1F00000D1C00000E19000010150000120F000016060000</Mask>
     <Properties>
      <Property key="ModalityBitArray" value="1" type="bitarray"/>
      <Property key="ClassID" value="1" type="integer"/>
     </Properties>
    </Polygon>
    <Polygon>
     <Mask w="43" x="842" y="477" h="45">120700000F0E00000C1300000A16000009180000081A0000071D0000061F000005210000042200000423000003240000032500000226000002270000012800000128000001290000002A0000002A0000002A0000002B0000002B0000002B0000002B0000002A0000002A000001290000012900000227000002270000022600000325000003240000042300000422000005200000061E0000071C0000081A0000091800000B1500000D1100000F0D000013050000</Mask>
     <Properties>
      <Property key="ModalityBitArray" value="1" type="bitarray"/>
      <Property key="ClassID" value="1" type="integer"/>
     </Properties>
    </Polygon>
    <Polygon>
     <Mask w="53" x="852" y="512" h="52">18050000130F0000101500000F1800000D1C00000C1E00000B21000009240000082600000728000006290000062A0000052C0000052D0000042E000003300000033100000232000002320000013400000134000001340000003500000035000000350000003500000035000000350000003500000034000000340000003400000133000001320000013200000230000002300000032E0000032E0000042C0000042C0000052A000006280000062700000725000008230000092100000B1D00000C1A00000E16000010120000140A0000</Mask>
     <Properties>
      <Property key="ModalityBitArray" value="1" type="bitarray"/>
      <Property key="ClassID" value="1" type="integer"/>
     </Properties>
    </Polygon>
    <Polygon>
     <Mask w="42" x="580" y="693" h="42">110900000D1000000A15000009170000081A0000071C0000061E00000520000005210000042300000324000002260000022600000127000001280000012800000029000000290000002A0000002A0000002A00000029000000290000002900000029000000280000012700000127000001270000022600000324000003240000042200000521000005200000061E0000071B0000081900000A1500000B1200000D0E000010080000</Mask>
     <Properties>
      <Property key="ModalityBitArray" value="1" type="bitarray"/>
      <Property key="ClassID" value="1" type="integer"/>
     </Properties>
    </Polygon>
    <Polygon>
     <Mask w="46" x="535" y="545" h="46">14040000100C00000E1200000C1600000B180000091C0000081E00000720000006220000052400000425000004260000032700000328000002290000022A0000012B0000012B0000002D0000002D0000002E0000002E0000002E0000002E0000002E0000002E0000002E0000002D0000002D0000012C0000012C0000022A0000022A000003280000042700000426000005250000052400000623000007210000081F0000091D00000A1B00000C1700000E140000110E0000</Mask>
     <Properties>
      <Property key="ModalityBitArray" value="1" type="bitarray"/>
      <Property key="ClassID" value="1" type="integer"/>
     </Properties>
    </Polygon>
    <Polygon>
     <Mask w="52" x="651" y="648" h="50">15090000111200000F1700000C1C00000A1F00000822000007240000062600000627000005290000042B0000032C0000032D0000022F0000022F0000023000000131000001320000013200000132000001320000003400000034000000340000003400000034000001330000013200000132000001320000023100000230000002300000032F0000032E0000042D0000042C0000052B000006290000062800000726000008240000092200000A2000000B1E00000D1A00000F16000011120000130E000017050000</Mask>
     <Properties>
      <Property key="ModalityBitArray" value="1" type="bitarray"/>
      <Property key="ClassID" value="1" type="integer"/>
     </Properties>
    </Polygon>
    <Polygon>
     <Mask w="43" x="892" y="514" h="41">120A00000F0F00000D1200000B1600000A180000081C0000071E00000620000005220000042300000325000003260000022700000227000001290000012900000129000001290000002B0000002B0000002B0000012A00000129000001290000022800000228000002270000032600000326000004240000042400000522000005210000061F0000061E0000071C0000081A00000A1600000B1400000D0F000010080000</Mask>
     <Properties>
      <Property key="ModalityBitArray" value="1" type="bitarray"/>
      <Property key="ClassID" value="1" type="integer"/>
     </Properties>
    </Polygon>
    <Polygon>
     <Mask w="55" x="851" y="564" h="55">1A050000160D000013130000101800000E1B00000C1F00000B2100000A230000092500000827000007290000062B0000062C0000052D0000042F00000430000003310000033200000233000002340000023400000135000001350000013500000037000000370000003700000037000000370000003700000037000000370000013600000136000001350000023400000234000002330000033200000331000004300000042F0000052D0000062C0000062B00000729000008270000092500000B2200000C2000000D1D00000F19000011140000140F000019050000</Mask>
     <Properties>
      <Property key="ModalityBitArray" value="1" type="bitarray"/>
      <Property key="ClassID" value="1" type="integer"/>
     </Properties>
    </Polygon>
    <Polygon>
     <Mask w="49" x="661" y="342" h="51">16050000120D00000F1200000D1600000C1900000A1C0000091E00000821000007230000062500000527000004280000032A0000032B0000022C0000022D0000022D0000022E0000012F00000130000000310000003100000031000000310000003100000031000000310000003100000031000001300000013000000130000001300000012F0000022E0000022D0000032C0000032C0000042A00000529000005280000062600000724000008220000092000000A1D00000B1B00000D1700000E140000100F000014090000</Mask>
     <Properties>
      <Property key="ModalityBitArray" value="1" type="bitarray"/>
      <Property key="ClassID" value="1" type="integer"/>
     </Properties>
    </Polygon>
    <Polygon>
     <Mask w="46" x="695" y="665" h="45">15040000100E00000D1400000C1700000A1B0000091D0000081F000006220000052400000425000004260000032700000328000002290000022A0000012B0000012C0000012C0000002D0000002D0000002E0000002E0000012D0000012D0000012D0000012D0000022C0000022C0000022C0000032A0000032A000004290000042800000527000005260000062400000624000007220000082000000A1D00000B1A00000D1700000F130000110F000014090000</Mask>
     <Properties>
      <Property key="ModalityBitArray" value="1" type="bitarray"/>
      <Property key="ClassID" value="1" type="integer"/>
     </Properties>
    </Polygon>
    <Polygon>
     <Mask w="35" x="842" y="371" h="36">0C0B00000A100000081300000716000006180000051A0000041B0000041C0000031D0000021F0000021F000001200000012100000121000000220000002300000023000000230000012200000122000001220000012100000220000002200000021F0000031E0000031D0000041C0000041B000005190000061700000715000008130000091100000B0D00000D070000</Mask>
     <Properties>
      <Property key="ModalityBitArray" value="1" type="bitarray"/>
      <Property key="ClassID" value="1" type="integer"/>
     </Properties>
    </Polygon>
    <Polygon>
     <Mask w="50" x="555" y="661" h="51">14090000120F00000F1400000D1800000B1C00000A1E00000920000008220000072400000626000005280000042A0000032B0000032C0000022D0000022E0000022E00000130000001300000003100000031000000320000003200000032000000320000003200000032000000320000003200000032000000320000003100000130000001300000022F0000022E0000032D0000032D0000042B0000042B000005290000062600000724000008220000092000000A1E00000C1B00000D1800000F14000011100000150A0000</Mask>
     <Properties>
      <Property key="ModalityBitArray" value="1" type="bitarray"/>
      <Property key="ClassID" value="1" type="integer"/>
     </Properties>
    </Polygon>
    <Polygon>
     <Mask w="45" x="806" y="627" h="45">17040000120B00000E1200000C1600000A190000091C0000081E0000072000000622000005240000052400000426000004260000032800000229000002290000012B0000012B0000012B0000002C0000002D0000002D0000002D0000012C0000012C0000012C0000012C0000012B0000022A0000022A00000229000002290000032700000426000004250000052300000622000007200000071F0000081D0000091A00000B1700000C1400000E10000012090000</Mask>
     <Properties>
      <Property key="ModalityBitArray" value="1" type="bitarray"/>
      <Property key="ClassID" value="1" type="integer"/>
     </Properties>
    </Polygon>
    <Polygon>
     <Mask w="33" x="566" y="597" h="34">0C0A00000A0E00000910000007130000061500000517000004180000031A0000021C0000021C0000011E0000011E000000200000002000000020000000210000002100000021000001200000012000000120000001200000021E0000021E0000021E0000031C0000031C0000041A0000051800000616000007140000091100000B0D00000D090000</Mask>
     <Properties>
      <Property key="ModalityBitArray" value="1" type="bitarray"/>
      <Property key="ClassID" value="1" type="integer"/>
     </Properties>
    </Polygon>
    <Polygon>
     <Mask w="48" x="607" y="383" h="47">14090000110E00000F1300000D1700000C1900000A1D0000082000000722000006240000052600000527000004280000032A0000022B0000022C0000012D0000012E0000012E000000300000003000000030000000300000003000000030000000300000003000000030000000300000012F0000012E0000012E0000012E0000022D0000022C0000032B0000032A00000428000005260000052500000623000007220000082000000A1D00000B1A00000C1700000E120000110D0000</Mask>
     <Properties>
      <Property key="ModalityBitArray" value="1" type="bitarray"/>
      <Property key="ClassID" value="1" type="integer"/>
     </Properties>
    </Polygon>
    <Polygon>
     <Mask w="39" x="534" y="581" h="39">0D0700000B0C000009110000081400000617000005190000041B0000041C0000031F000002210000022100000123000001230000002500000025000000260000002600000027000000270000002700000027000000270000002700000126000001260000022500000225000003230000032300000421000004200000051F0000061D0000071B000008190000091700000A1400000B1100000D0C0000</Mask>
     <Properties>
      <Property key="ModalityBitArray" value="1" type="bitarray"/>
      <Property key="ClassID" value="1" type="integer"/>
     </Properties>
    </Polygon>
    <Polygon>
     <Mask w="49" x="891" y="577" h="48">140900000F1200000D1600000B1A00000A1D0000082000000722000006240000052500000526000004280000032A0000022B0000022C0000012D0000012E0000002F00000030000000300000003100000031000000310000003100000031000000310000003100000031000000310000012F0000012F0000012F0000012F0000022D0000022D0000032B0000032B0000042900000429000005270000052600000624000007220000091F00000A1D00000C1A00000E16000010120000140A0000</Mask>
     <Properties>
      <Property key="ModalityBitArray" value="1" type="bitarray"/>
      <Property key="ClassID" value="1" type="integer"/>
     </Properties>
    </Polygon>
    <Polygon>
     <Mask w="45" x="576" y="504" h="46">110800000E0F00000C1300000A170000091A0000081C0000071E0000062000000422000003240000032500000226000002270000012800000129000001290000012A0000002B0000002C0000002C0000002C0000002D0000002D0000002D0000002D0000012B0000012B0000012B0000022A0000022900000328000003270000042600000426000005240000052400000622000007200000071E0000081C0000091A00000A1800000B1600000D1200000F0E000012080000</Mask>
     <Properties>
      <Property key="ModalityBitArray" value="1" type="bitarray"/>
      <Property key="ClassID" value="1" type="integer"/>
     </Properties>
    </Polygon>
    <Polygon>
     <Mask w="50" x="536" y="505" h="51">130A0000111000000F1400000E1700000C1A00000A1E00000920000008220000062500000527000004290000042A0000032C0000032C0000022E0000022E0000013000000130000000310000003100000032000000320000003200000032000000320000003200000032000001310000013100000131000001310000013100000230000002300000022F0000032E0000032D0000042B0000042B00000529000006270000062600000724000008220000092000000A1E00000B1C00000D1800000F14000010100000120C0000</Mask>
     <Properties>
      <Property key="ModalityBitArray" value="1" type="bitarray"/>
      <Property key="ClassID" value="1" type="integer"/>
     </Properties>
    </Polygon>
    <Polygon>
     <Mask w="43" x="581" y="370" h="43">130800000F0F00000D1300000B160000091A0000081C0000071E0000062000000522000005230000042400000425000003260000032700000228000002280000012A0000012A0000002B0000002B0000002B0000002B0000002B0000002B0000002A000001290000012900000228000002270000032600000326000004240000042400000522000006200000061F0000071D0000081B0000091800000B1500000C1200000E0E000011080000</Mask>
     <Properties>
      <Property key="ModalityBitArray" value="1" type="bitarray"/>
      <Property key="ClassID" value="1" type="integer"/>
     </Properties>
    </Polygon>
    <Polygon>
     <Mask w="43" x="870" y="468" h="43">100B00000E0F00000D1200000B15000009190000071C0000061E000005200000042200000323000003240000022600000226000001280000012900000129000001290000002B0000002B0000002B0000002B0000002B0000002B0000002B0000002A0000002A000001280000012800000128000001280000022600000226000003240000032400000422000005200000051F0000061D0000071B0000091700000C1300000E0E000012050000</Mask>
     <Properties>
      <Property key="ModalityBitArray" value="1" type="bitarray"/>
      <Property key="ClassID" value="1" type="integer"/>
     </Properties>
    </Polygon>
    <Polygon>
     <Mask w="49" x="508" y="486" h="50">15090000110F00000F1400000D1800000C1A00000A1D0000091F0000082100000723000006250000052600000527000004290000042A0000032B0000032C0000022E0000022E0000012F0000012F000001300000003100000031000000310000003100000031000000310000003100000031000000310000012F0000012F0000012F0000022E0000022D0000032C0000032B0000042A0000052800000527000006250000072300000821000008200000091E00000A1C00000C1800000F130000110F000015090000</Mask>
     <Properties>
      <Property key="ModalityBitArray" value="1" type="bitarray"/>
      <Property key="ClassID" value="1" type="integer"/>
     </Properties>
    </Polygon>
    <Polygon>
     <Mask w="33" x="889" y="447" h="34">100200000D0A00000A0F000008120000071400000517000004190000031B0000031B0000021D0000011E0000011F000000200000002100000021000000210000002100000021000000210000002100000021000001200000011F0000021E0000021E0000031D0000041B0000041B000005190000061600000714000008110000090F00000B0B0000</Mask>
     <Properties>
      <Property key="ModalityBitArray" value="1" type="bitarray"/>
      <Property key="ClassID" value="1" type="integer"/>
     </Properties>
    </Polygon>
    <Polygon>
     <Mask w="55" x="496" y="531" h="54">1809000013130000111800000F1C00000D1F00000B2200000A240000092600000828000008290000072B0000062C0000052E0000052E000004300000043000000332000003320000023400000234000001350000013500000136000001360000003700000037000000370000003600000036000001350000013400000134000001330000013300000133000002310000023100000230000002300000032E0000032D0000042C0000052A0000052900000627000007250000082300000A2000000B1E00000C1B00000E17000010130000120F000014090000</Mask>
     <Properties>
      <Property key="ModalityBitArray" value="1" type="bitarray"/>
      <Property key="ClassID" value="1" type="integer"/>
     </Properties>
    </Polygon>
    <Polygon>
     <Mask w="50" x="820" y="652" h="49">18040000140C00000F1400000C1900000B1C0000092000000822000007240000062500000626000005280000042A0000042A0000032C0000032D0000022E0000022E000001300000013000000031000000310000003200000032000000320000003200000032000001310000013100000131000001300000022F0000022E0000022E0000032C0000042B0000042A0000052900000627000006260000072400000723000008210000091F00000A1C00000C1900000E15000011100000140A000017030000</Mask>
     <Properties>
      <Property key="ModalityBitArray" value="1" type="bitarray"/>
      <Property key="ClassID" value="1" type="integer"/>
     </Properties>
    </Polygon>
    <Polygon>
     <Mask w="45" x="647" y="315" h="45">130900000F1000000D1400000B1800000A1A0000081D0000071F000006210000052300000424000003260000032700000228000002290000012A0000012B0000002C0000002C0000002C0000002D0000002D0000002D0000002D0000002D0000002D0000002D0000012C0000012C0000012B0000022A00000229000003280000032700000426000004250000052400000523000006210000071F0000081D0000091B00000B1700000C1500000E110000100D0000</Mask>
     <Properties>
      <Property key="ModalityBitArray" value="1" type="bitarray"/>
      <Property key="ClassID" value="1" type="integer"/>
     </Properties>
    </Polygon>
    <Polygon>
     <Mask w="34" x="773" y="649" h="34">0E0600000B0C00000911000008140000071600000617000005190000041A0000031C0000031C0000021E0000021E0000021F0000012000000120000000220000002200000022000001200000012000000120000001200000021F0000021E0000021E0000031C0000041A0000051900000617000007150000081300000A1000000D0A000010030000</Mask>
     <Properties>
      <Property key="ModalityBitArray" value="1" type="bitarray"/>
      <Property key="ClassID" value="1" type="integer"/>
     </Properties>
    </Polygon>
    <Polygon>
     <Mask w="44" x="732" y="657" h="45">130900000F0F00000C1400000B170000091A0000081C0000071E00000620000005220000042400000325000003260000022700000228000001290000012A0000002B0000002C0000002C0000002C0000002C0000002C0000002C0000002C0000002C0000002C0000012B0000012B0000012B00000229000002290000022900000327000004260000042500000523000006210000071F0000081D0000091B00000A1900000B1600000D120000100D000012090000</Mask>
     <Properties>
      <Property key="ModalityBitArray" value="1" type="bitarray"/>
      <Property key="ClassID" value="1" type="integer"/>
     </Properties>
    </Polygon>
    <Polygon>
     <Mask w="34" x="554" y="705" h="34">0F0500000C0B000009100000071400000616000005180000041A0000031C0000031D0000021E0000021F0000021F0000021F0000012100000121000000220000002200000022000001210000012100000121000002200000021F0000021F0000031D0000031D0000041B0000041A0000051900000617000008140000091100000B0C00000D080000</Mask>
     <Properties>
      <Property key="ModalityBitArray" value="1" type="bitarray"/>
      <Property key="ClassID" value="1" type="integer"/>
     </Properties>
    </Polygon>
    <Polygon>
     <Mask w="42" x="719" y="374" h="43">130500000F0D00000C1200000B14000009170000081A0000071C0000051F000004210000032200000323000002250000022500000127000001270000002900000029000000290000002A0000002A0000002A0000002A0000002A0000002A0000002A0000002A0000012900000129000002280000032600000326000004240000052300000522000006210000071F0000081D0000091B00000A1900000C1600000F110000130A000016030000</Mask>
     <Properties>
      <Property key="ModalityBitArray" value="1" type="bitarray"/>
      <Property key="ClassID" value="1" type="integer"/>
     </Properties>
    </Polygon>
    <Polygon>
     <Mask w="32" x="860" y="654" h="32">0D0700000A0C000008100000061300000516000004180000031A0000021C0000021C0000011E0000011E0000001F0000001F0000002000000020000000200000002000000020000000200000011F0000011F0000011F0000021D0000021D0000031B0000041A0000051800000616000007130000081100000A0D00000D070000</Mask>
     <Properties>
      <Property key="ModalityBitArray" value="1" type="bitarray"/>
      <Property key="ClassID" value="1" type="integer"/>
     </Properties>
    </Polygon>
    <Polygon>
     <Mask w="46" x="698" y="696" h="45">15050000100F00000D1500000C1800000A1B0000091D0000081F000007210000062300000524000004260000042600000328000003280000022A0000022A0000012C0000012C0000012C0000012D0000002E0000002E0000002E0000002E0000002E0000012D0000012D0000012D0000012D0000022C0000022B0000022B000003290000042700000427000005250000062300000721000007200000081E0000091B00000B1800000D1300000F0E000013080000</Mask>
     <Properties>
      <Property key="ModalityBitArray" value="1" type="bitarray"/>
      <Property key="ClassID" value="1" type="integer"/>
     </Properties>
    </Polygon>
    <Polygon>
     <Mask w="47" x="861" y="360" h="46">12090000100F00000E1400000C1800000A1B0000091D0000081F000007210000062300000524000004260000042700000328000003290000022A0000022B0000012C0000012C0000012D0000012D0000002E0000002E0000002F0000002F0000002F0000002F0000002E0000002E0000012D0000012D0000012C0000022B0000022B0000032A0000032900000428000005260000062400000623000007210000081F0000091D00000B1900000D1600000F120000130C0000</Mask>
     <Properties>
      <Property key="ModalityBitArray" value="1" type="bitarray"/>
      <Property key="ClassID" value="1" type="integer"/>
     </Properties>
    </Polygon>
    <Polygon>
     <Mask w="50" x="519" y="603" h="51">18080000130F0000101400000F1700000D1B00000C1D00000B1F0000092200000824000007260000072600000628000006280000052A0000042B0000042C0000032D0000032E0000022F0000022F000001300000013000000131000000320000003200000032000000320000003200000032000000320000003200000031000001300000012F0000012F0000022E0000022D0000032C0000032B0000042A000005280000062600000724000008220000092000000A1E00000B1B00000C1800000E140000110F000016050000</Mask>
     <Properties>
      <Property key="ModalityBitArray" value="1" type="bitarray"/>
      <Property key="ClassID" value="1" type="integer"/>
     </Properties>
    </Polygon>
    <Polygon>
     <Mask w="37" x="549" y="463" h="36">100800000C0E00000A120000091500000817000007190000061B0000051D0000041E00000320000003200000022200000222000002230000012400000124000000250000002500000025000000250000002500000025000001240000012300000222000002210000031F0000041E0000041D0000051B0000061900000717000008150000091200000B0E00000D090000</Mask>
     <Properties>
      <Property key="ModalityBitArray" value="1" type="bitarray"/>
      <Property key="ClassID" value="1" type="integer"/>
     </Properties>
    </Polygon>
    <Polygon>
     <Mask w="34" x="626" y="361" h="34">110300000E0A00000B0F0000091200000715000006170000041A0000031C0000021D0000021E0000011F0000012000000021000000210000002200000022000000220000002200000022000000220000002200000120000001200000011F0000021E0000021D0000031B000004190000051700000615000007130000081100000A0D00000E060000</Mask>
     <Properties>
      <Property key="ModalityBitArray" value="1" type="bitarray"/>
      <Property key="ClassID" value="1" type="integer"/>
     </Properties>
    </Polygon>
    <Polygon>
     <Mask w="51" x="907" y="534" h="51">14090000120F00000F1400000D1800000B1C00000A1F00000822000007240000062600000528000005290000042B0000032C0000032D0000022E0000022F0000013000000130000001300000003200000032000000320000003200000032000000330000003300000033000000330000013200000131000001310000013100000131000001300000022F0000022E0000022E0000032D0000042B0000042B000005290000062700000726000008240000092200000A2000000B1D00000D1A00000F1600001112000015090000</Mask>
     <Properties>
      <Property key="ModalityBitArray" value="1" type="bitarray"/>
      <Property key="ClassID" value="1" type="integer"/>
     </Properties>
    </Polygon>
    <Polygon>
     <Mask w="49" x="914" y="492" h="47">14090000101000000E1500000C1900000B1C0000091F0000082100000723000006250000052700000429000004290000032B0000032C0000032C0000022D0000022E0000022E0000012F0000012F00000031000000310000003100000031000000300000003000000030000000300000012F0000012F0000012F0000022D0000022D0000032B0000032B000004290000042900000527000005260000062400000722000008200000091E00000B1A00000D1600000F120000120C0000</Mask>
     <Properties>
      <Property key="ModalityBitArray" value="1" type="bitarray"/>
      <Property key="ClassID" value="1" type="integer"/>
     </Properties>
    </Polygon>
    <Polygon>
     <Mask w="45" x="593" y="428" h="46">15040000110D00000E1200000C1600000A190000091B0000081D0000071F00000621000005230000042500000426000003270000032700000229000002290000012A0000012A0000012B0000012B0000002C0000002D0000002D0000002D0000002D0000002C0000002C0000002C0000002C0000012B0000012A0000012A000002280000022800000326000003250000042400000522000006210000071F0000081D0000091A00000A1800000C1400000E10000012080000</Mask>
     <Properties>
      <Property key="ModalityBitArray" value="1" type="bitarray"/>
      <Property key="ClassID" value="1" type="integer"/>
     </Properties>
    </Polygon>
    <Polygon>
     <Mask w="48" x="835" y="609" h="47">13080000101000000E1400000C1800000B1A0000091D0000082000000722000006240000062500000526000004280000032A0000032A0000022C0000022C0000012E0000012E0000012E0000012F00000030000000300000003000000030000000300000012F0000012F0000012F0000012F0000022D0000022D0000032B0000032B0000032A000004290000042800000526000005260000062400000722000008200000091D00000A1B00000B1900000D1500000F11000014090000</Mask>
     <Properties>
      <Property key="ModalityBitArray" value="1" type="bitarray"/>
      <Property key="ClassID" value="1" type="integer"/>
     </Properties>
    </Polygon>
    <Polygon>
     <Mask w="49" x="724" y="344" h="47">15090000111000000F1400000D1800000B1B0000091F000008210000072300000724000006250000052700000429000004290000032B0000032B0000022D0000022D0000022D0000012F0000012F0000012F000000300000003000000031000000310000003100000130000001300000012F0000012F0000022E0000022E0000032C0000032C0000042A00000528000005280000062600000724000008220000092000000A1E00000B1B00000D1700000F130000110F000015080000</Mask>
     <Properties>
      <Property key="ModalityBitArray" value="1" type="bitarray"/>
      <Property key="ClassID" value="1" type="integer"/>
     </Properties>
    </Polygon>
    <Polygon>
     <Mask w="48" x="917" y="598" h="49">17040000130C0000101200000E1600000C1900000B1C00000A1E0000082100000723000006240000052600000527000004280000032A0000032A0000032B0000022C0000022C0000022D0000022D0000012E0000012E00000030000000300000003000000030000000300000003000000030000000300000012E0000012E0000012E0000022C0000022C0000032A0000032A0000042800000526000006250000062400000722000008200000091E00000B1B00000C1900000E1500001011000014090000</Mask>
     <Properties>
      <Property key="ModalityBitArray" value="1" type="bitarray"/>
      <Property key="ClassID" value="1" type="integer"/>
     </Properties>
    </Polygon>
    <Polygon>
     <Mask w="39" x="868" y="670" h="40">100700000D0E00000B1200000A1400000817000007190000061B0000051D0000041F0000041F000003210000032100000322000002230000022300000125000001250000012500000027000000270000002700000027000000260000002600000026000001250000012500000124000001240000022200000221000002200000031E0000031E0000041C0000051A000007160000091300000B0E00000E070000</Mask>
     <Properties>
      <Property key="ModalityBitArray" value="1" type="bitarray"/>
      <Property key="ClassID" value="1" type="integer"/>
     </Properties>
    </Polygon>
    <Polygon>
     <Mask w="49" x="828" y="334" h="50">15040000120C00000F1300000D1700000B1A00000A1D0000091F00000821000007230000062400000526000004280000032A0000032A0000022C0000022D0000022D0000012F0000012F0000003000000030000000310000003100000031000000310000003100000031000000310000003100000031000000300000012F0000012E0000012E0000022D0000022C0000032B0000032A0000042900000428000005270000062500000723000008210000091F00000A1C00000C1800000E140000110F000013080000</Mask>
     <Properties>
      <Property key="ModalityBitArray" value="1" type="bitarray"/>
      <Property key="ClassID" value="1" type="integer"/>
     </Properties>
    </Polygon>
    <Polygon>
     <Mask w="44" x="813" y="309" h="44">14040000110B00000F0F00000D1300000B170000091B0000081D0000062000000521000004230000042400000325000003260000022800000228000001290000012A0000012A0000012A0000002B0000002B0000002C0000002C0000002C0000002C0000002B0000002B0000012A0000012900000228000002270000032600000325000004240000042300000521000006200000071E0000081C0000091A00000A1700000B1500000D10000010090000</Mask>
     <Properties>
      <Property key="ModalityBitArray" value="1" type="bitarray"/>
      <Property key="ClassID" value="1" type="integer"/>
     </Properties>
    </Polygon>
    <Polygon>
     <Mask w="47" x="931" y="629" h="48">15080000110E00000F1300000D1700000C1A00000A1D0000091F000008210000072300000624000005260000042700000329000003290000022B0000022B0000022C0000012D0000012D0000012E0000012E0000002F0000002F0000002F0000002F0000002F0000012E0000012D0000012D0000012D0000012D0000022B0000022B00000329000003290000042700000426000005240000052400000622000007200000081E0000091B00000A1900000C1600000E120000110D000013080000</Mask>
     <Properties>
      <Property key="ModalityBitArray" value="1" type="bitarray"/>
      <Property key="ClassID" value="1" type="integer"/>
     </Properties>
    </Polygon>
    <Polygon>
     <Mask w="51" x="911" y="453" h="50">1509000012100000101400000F1800000D1C00000C1E00000B2000000922000008240000072600000628000005290000042B0000032D0000032D0000022F0000022F0000022F0000013100000131000001310000013100000033000000330000003300000033000000330000013100000131000001310000013100000130000001300000022E0000022E0000022E0000032C0000042B0000042A00000528000006260000072400000723000008210000091F00000B1C00000D1900000E16000010120000130A0000</Mask>
     <Properties>
      <Property key="ModalityBitArray" value="1" type="bitarray"/>
      <Property key="ClassID" value="1" type="integer"/>
     </Properties>
    </Polygon>
    <Polygon>
     <Mask w="44" x="957" y="605" h="43">130700000F0F00000C1400000B16000009190000081B0000071D0000061F00000521000004230000042300000325000003260000022700000228000001290000012A0000012A0000002B0000002C0000002C0000002C0000002C0000002C0000002C0000002C0000012A0000012A00000228000002280000022700000326000003250000042300000422000005200000061E0000071C0000081A0000091800000B1400000C1100000E0C0000</Mask>
     <Properties>
      <Property key="ModalityBitArray" value="1" type="bitarray"/>
      <Property key="ClassID" value="1" type="integer"/>
     </Properties>
    </Polygon>
    <Polygon>
     <Mask w="50" x="584" y="717" h="51">17050000130D0000101200000E1700000C1B00000A1E0000092000000822000007240000062600000528000004290000032B0000032C0000022D0000022E0000022E0000013000000130000001300000013000000131000000320000003200000032000000320000003200000131000001310000013000000130000001300000022F0000022F0000022E0000022E0000032C0000032C0000042A00000429000005270000062600000724000008220000092000000A1F00000B1D00000D1A00000F16000011120000150A0000</Mask>
     <Properties>
      <Property key="ModalityBitArray" value="1" type="bitarray"/>
      <Property key="ClassID" value="1" type="integer"/>
     </Properties>
    </Polygon>
    <Polygon>
     <Mask w="43" x="481" y="476" h="43">110600000F0D00000D1100000B1500000A17000009190000081C0000061F0000052100000422000004230000032400000226000002260000012800000128000001280000002A0000002A0000002A0000002B0000002B0000002B0000002B0000012A00000129000001290000012900000228000002270000022700000325000003250000042300000422000005200000061E0000081B0000091900000B1500000D1100000F0D000012080000</Mask>
     <Properties>
      <Property key="ModalityBitArray" value="1" type="bitarray"/>
      <Property key="ClassID" value="1" type="integer"/>
     </Properties>
    </Polygon>
    <Polygon>
     <Mask w="37" x="886" y="648" h="38">100400000D0B00000A100000081400000617000005190000041B0000041C0000031E000002200000022100000122000001230000002400000024000000250000002500000025000000250000002500000025000000250000002400000123000001230000012300000221000002210000031F0000041E0000041D0000051B00000619000007170000091300000A1000000C0B00000F040000</Mask>
     <Properties>
      <Property key="ModalityBitArray" value="1" type="bitarray"/>
      <Property key="ClassID" value="1" type="integer"/>
     </Properties>
    </Polygon>
    <Polygon>
     <Mask w="47" x="975" y="628" h="48">14050000110D00000F1300000D1700000B1A00000A1C0000081F0000072100000623000005250000042600000328000003290000022A0000022B0000022C0000012D0000012D0000012E0000012E0000002F0000002F0000002F0000002F0000002F0000002F0000002F0000002F0000002F0000002F0000012D0000012D0000012D0000012C0000022B000003290000032900000427000005260000062400000623000007200000081E0000091C00000B1800000D1500000F110000130B0000</Mask>
     <Properties>
      <Property key="ModalityBitArray" value="1" type="bitarray"/>
      <Property key="ClassID" value="1" type="integer"/>
     </Properties>
    </Polygon>
    <Polygon>
     <Mask w="48" x="861" y="695" h="48">15050000110E00000F1300000D1700000B1B0000091E000008200000072200000525000004270000042700000329000003290000022B0000022B0000022C0000012D0000012E0000002F0000002F0000002F00000030000000300000003000000030000000300000012F0000012F0000012F0000012E0000012E0000022C0000022C0000022B0000032A0000042800000428000005270000062500000724000008220000092000000A1D00000B1B00000C1800000E140000120D000016050000</Mask>
     <Properties>
      <Property key="ModalityBitArray" value="1" type="bitarray"/>
      <Property key="ClassID" value="1" type="integer"/>
     </Properties>
    </Polygon>
    <Polygon>
     <Mask w="44" x="753" y="383" h="44">100B00000E1000000C1400000A170000081A0000071D0000061F00000620000005220000042300000325000003260000022700000228000001290000012A0000012A0000012A0000002B0000002C0000002C0000002C0000002C0000002B0000002B0000012A0000012A000001290000012900000228000002280000032600000326000004240000042300000522000006200000071E0000081C0000091900000B1500000D1100000F0D000012070000</Mask>
     <Properties>
      <Property key="ModalityBitArray" value="1" type="bitarray"/>
      <Property key="ClassID" value="1" type="integer"/>
     </Properties>
    </Polygon>
    <Polygon>
     <Mask w="51" x="635" y="282" h="50">130B0000101200000E1600000C1A00000B1D00000A1F00000921000008230000072400000626000005280000042A0000032B0000032C0000022E0000022E0000013000000130000001310000013100000032000000320000003300000033000000330000013200000132000001320000013200000230000002300000032E0000032E0000042D0000042C0000052B0000052A000006290000072800000727000008260000092400000A2200000B1F00000C1D00000D1B00000F17000011130000130F000017090000</Mask>
     <Properties>
      <Property key="ModalityBitArray" value="1" type="bitarray"/>
      <Property key="ClassID" value="1" type="integer"/>
     </Properties>
    </Polygon>
    <Polygon>
     <Mask w="41" x="470" y="504" h="41">110700000D0E00000A1300000915000008180000071A0000061C0000051E00000420000003220000032200000224000002250000012600000127000001270000012700000029000000290000002900000029000000290000012800000128000001280000012700000226000002260000022600000325000004230000042300000521000006200000061F0000071D0000081B00000A1800000C1400000D1100000F0C0000</Mask>
     <Properties>
      <Property key="ModalityBitArray" value="1" type="bitarray"/>
      <Property key="ClassID" value="1" type="integer"/>
     </Properties>
    </Polygon>
    <Polygon>
     <Mask w="45" x="949" y="501" h="43">0F0A00000C1200000A160000081A0000071C0000061E000006200000052200000424000003260000032600000228000002280000012A0000012A0000012B0000012B0000002C0000002D0000002D0000002D0000002D0000002D0000002D0000002D0000002C0000002C0000012B0000012B000002290000022900000327000004260000042500000523000006210000071F0000081D0000091A00000A1800000C1400000E10000012080000</Mask>
     <Properties>
      <Property key="ModalityBitArray" value="1" type="bitarray"/>
      <Property key="ClassID" value="1" type="integer"/>
     </Properties>
    </Polygon>
    <Polygon>
     <Mask w="52" x="942" y="438" h="49">110E00000E1500000C1900000A1D00000920000007230000062500000527000005280000042A0000042B0000032D0000022E0000022F00000130000001310000013100000132000000330000003300000033000000340000003400000034000000340000003400000034000000340000013300000132000001320000013100000230000002300000032E0000032E0000042C0000052B0000062900000727000008250000092300000A2100000B1F00000C1D00000D1B00000F17000010140000140B0000</Mask>
     <Properties>
      <Property key="ModalityBitArray" value="1" type="bitarray"/>
      <Property key="ClassID" value="1" type="integer"/>
     </Properties>
    </Polygon>
    <Polygon>
     <Mask w="40" x="598" y="342" h="40">14030000100B00000D1100000A16000009190000081B0000071D0000061E000005200000052000000422000003240000032400000226000002260000012700000127000000280000002800000028000000280000012700000126000001260000012600000225000002240000032300000322000004200000041F0000051D0000051D0000061B00000719000008170000091500000A1200000C0E00000F080000</Mask>
     <Properties>
      <Property key="ModalityBitArray" value="1" type="bitarray"/>
      <Property key="ClassID" value="1" type="integer"/>
     </Properties>
    </Polygon>
    <Polygon>
     <Mask w="52" x="486" y="617" h="52">16090000121100000F1600000D1A00000B1E00000A20000009220000082500000826000007280000062A0000062A0000052C0000052C0000042E0000032F0000032F0000023100000231000001320000013200000132000000340000003400000034000000340000003400000133000001330000013300000133000001320000023100000231000002300000032F0000032E0000042D0000052B0000052A000006290000072700000826000008250000092300000A2000000B1E00000C1C00000E18000010140000130E000017050000</Mask>
     <Properties>
      <Property key="ModalityBitArray" value="1" type="bitarray"/>
      <Property key="ClassID" value="1" type="integer"/>
     </Properties>
    </Polygon>
    <Polygon>
     <Mask w="48" x="533" y="720" h="45">140A0000101200000C1800000A1B0000081E0000072000000622000005240000042600000427000003290000022B0000022B0000012D0000012D0000012E0000012E0000002F00000030000000300000003000000030000000300000002F0000002F0000012E0000012E0000012D0000012D0000022C0000022C0000022B0000032A0000042800000427000005260000062400000722000007210000081E0000091C00000B1800000E130000100F000014080000</Mask>
     <Properties>
      <Property key="ModalityBitArray" value="1" type="bitarray"/>
      <Property key="ClassID" value="1" type="integer"/>
     </Properties>
    </Polygon>
    <Polygon>
     <Mask w="32" x="791" y="358" h="33">0F0300000C0900000A0C000008100000071200000516000004180000031A0000031A0000021C0000011E0000011E0000011F00000020000000200000002000000020000000200000011F0000011F0000011F0000021D0000021D0000031B0000041A000004190000051700000616000008130000091100000A0E00000B0C00000D080000</Mask>
     <Properties>
      <Property key="ModalityBitArray" value="1" type="bitarray"/>
      <Property key="ClassID" value="1" type="integer"/>
     </Properties>
    </Polygon>
    <Polygon>
     <Mask w="45" x="710" y="315" h="47">110C00000E1100000D1400000B1800000A1A0000091D0000081F00000721000006230000052400000525000004260000042700000328000003290000022A0000022A0000012B0000012B0000012B0000002C0000002D0000002D0000002D0000002D0000012C0000012C0000012C0000012C0000012B0000022A0000022A0000022A000003280000042700000426000005250000062300000722000007210000081F0000091C00000B1800000D1400000F100000110B000015040000</Mask>
     <Properties>
      <Property key="ModalityBitArray" value="1" type="bitarray"/>
      <Property key="ClassID" value="1" type="integer"/>
     </Properties>
    </Polygon>
    <Polygon>
     <Mask w="39" x="526" y="449" h="39">100700000E0C00000C1000000A1300000817000007190000061B0000051C0000041E0000041F000003210000022300000224000001250000012500000126000000270000002700000027000000270000012600000126000001260000022500000224000003230000032300000421000005200000051F0000061D0000071C0000071B000008190000091700000B1400000D1000000F0C000012050000</Mask>
     <Properties>
      <Property key="ModalityBitArray" value="1" type="bitarray"/>
      <Property key="ClassID" value="1" type="integer"/>
     </Properties>
    </Polygon>
    <Polygon>
     <Mask w="42" x="555" y="382" h="44">13070000100D00000E1100000C1400000A180000081B0000071D0000061F00000620000005220000042300000325000002260000022600000227000001280000012800000128000001290000002A0000002A0000002A0000002A0000002A0000002A000000290000002900000128000001280000022600000226000003250000042300000423000005210000061F0000071D0000071C0000081A0000091700000B1300000D0F00000F0B000013040000</Mask>
     <Properties>
      <Property key="ModalityBitArray" value="1" type="bitarray"/>
      <Property key="ClassID" value="1" type="integer"/>
     </Properties>
    </Polygon>
    <Polygon>
     <Mask w="38" x="944" y="663" h="38">120300000F0A00000D0E00000B1200000915000008180000061B0000051D0000041E0000041F000003200000032100000222000002220000012300000124000001240000012400000125000001250000002600000025000000250000012400000124000001240000022300000321000004200000051F0000051E0000061D0000071B0000091800000A1500000C1100000D0E00000F090000</Mask>
     <Properties>
      <Property key="ModalityBitArray" value="1" type="bitarray"/>
      <Property key="ClassID" value="1" type="integer"/>
     </Properties>
    </Polygon>
    <Polygon>
     <Mask w="36" x="775" y="671" h="35">0F0700000D0C00000B100000091300000717000006190000051B0000041C0000031E0000021F000002200000012100000121000001220000002300000023000000240000002400000024000000240000002400000122000001220000012200000220000002200000031E0000041D0000041C0000051A00000617000007150000081200000A0F00000E090000</Mask>
     <Properties>
      <Property key="ModalityBitArray" value="1" type="bitarray"/>
      <Property key="ClassID" value="1" type="integer"/>
     </Properties>
    </Polygon>
    <Polygon>
     <Mask w="40" x="866" y="326" h="41">110600000D0E00000B1200000A1400000817000007190000061C0000051E0000041F00000321000003210000022300000223000001250000012500000126000001260000002700000028000000280000002800000127000001270000012700000127000002260000022500000225000003230000032300000421000004210000051F0000061D0000071B000008190000091700000A1400000C100000100A000014030000</Mask>
     <Properties>
      <Property key="ModalityBitArray" value="1" type="bitarray"/>
      <Property key="ClassID" value="1" type="integer"/>
     </Properties>
    </Polygon>
    <Polygon>
     <Mask w="38" x="884" y="306" h="39">0F0600000C0C00000A1200000816000007180000061A0000051C0000041E0000031F0000022100000221000001230000012300000124000000250000002500000026000000260000002600000026000000260000002600000026000000260000002600000125000001240000022300000222000003210000041F0000051D0000061B00000719000008170000091400000A1100000C0D000010070000</Mask>
     <Properties>
      <Property key="ModalityBitArray" value="1" type="bitarray"/>
      <Property key="ClassID" value="1" type="integer"/>
     </Properties>
    </Polygon>
    <Polygon>
     <Mask w="39" x="744" y="310" h="39">0F0700000C0D00000A120000091500000817000007190000051C0000041E00000320000003210000022200000223000001240000012500000026000000260000002700000027000000270000002700000027000000270000002700000027000001250000012500000224000002240000032200000322000004200000041F0000051E0000061C0000071A000008180000091500000B1000000F080000</Mask>
     <Properties>
      <Property key="ModalityBitArray" value="1" type="bitarray"/>
      <Property key="ClassID" value="1" type="integer"/>
     </Properties>
    </Polygon>
    <Polygon>
     <Mask w="46" x="761" y="289" h="46">110D00000F1100000D1500000B1900000A1B0000091D00000720000006220000052300000425000004250000032700000229000002290000012B0000012B0000012B0000012C0000002D0000002D0000002D0000002E0000002E0000012D0000012D0000012C0000012C0000012C0000022A0000022A0000022A000003280000042700000426000005240000062300000622000007200000071E0000081C0000091A00000B1600000C1400000E100000110B000013040000</Mask>
     <Properties>
      <Property key="ModalityBitArray" value="1" type="bitarray"/>
      <Property key="ClassID" value="1" type="integer"/>
     </Properties>
    </Polygon>
    <Polygon>
     <Mask w="38" x="910" y="312" h="39">120300000C0D00000A1100000815000006180000051A0000041C0000031E000002200000022100000123000001230000012400000025000000260000002600000026000000260000002600000026000000260000002600000026000000260000012400000124000001240000022200000222000003200000041E0000041D0000051B00000619000008160000091300000B1000000D0B000011030000</Mask>
     <Properties>
      <Property key="ModalityBitArray" value="1" type="bitarray"/>
      <Property key="ClassID" value="1" type="integer"/>
     </Properties>
    </Polygon>
    <Polygon>
     <Mask w="49" x="889" y="409" h="48">14090000110F00000F1300000D1800000B1C0000091F0000082100000722000006240000052600000428000003290000032A0000022B0000022C0000012D0000012E0000012E0000012E0000012F00000030000000300000003000000031000000310000003100000031000000300000012F0000012F0000012F0000022E0000022D0000032C0000032B0000042A00000429000005270000062600000724000008220000092000000A1E00000B1C00000D1800000F140000120F0000140B0000</Mask>
     <Properties>
      <Property key="ModalityBitArray" value="1" type="bitarray"/>
      <Property key="ClassID" value="1" type="integer"/>
     </Properties>
    </Polygon>
    <Polygon>
     <Mask w="53" x="438" y="510" h="53">17080000120F0000101400000E1800000D1B00000B1E00000A20000009220000082400000726000006280000052A0000052B0000042C0000032E0000032E0000023000000230000001310000013200000132000000340000003400000034000000340000003500000035000000350000003500000035000000340000013300000133000001330000013200000231000002310000032F0000032F0000042D0000042D0000052B0000052B00000629000007270000082500000A2200000B2000000D1C00000F18000011130000140D000018050000</Mask>
     <Properties>
      <Property key="ModalityBitArray" value="1" type="bitarray"/>
      <Property key="ClassID" value="1" type="integer"/>
     </Properties>
    </Polygon>
    <Polygon>
     <Mask w="44" x="901" y="379" h="44">120B00000F1000000D1300000B1600000A190000081C0000071E00000620000005210000042300000325000003260000022700000228000002290000012A0000012A0000012B0000012B0000002C0000002C0000002C0000002C0000012B0000012B0000012B0000012A0000022900000229000002280000032700000425000004250000052300000622000007200000071F0000081D0000091B00000A1800000C1400000D1200000F0E000012080000</Mask>
     <Properties>
      <Property key="ModalityBitArray" value="1" type="bitarray"/>
      <Property key="ClassID" value="1" type="integer"/>
     </Properties>
    </Polygon>
    <Polygon>
     <Mask w="41" x="733" y="278" h="40">110800000E0E00000C1200000A15000009170000071A0000061C0000051E000004200000042100000322000002240000022400000126000001260000012600000028000000280000002800000029000000290000002900000028000000280000012700000127000001260000022500000225000003230000032300000421000004200000051F0000051E0000061C0000081800000A1400000C1000000F0A0000</Mask>
     <Properties>
      <Property key="ModalityBitArray" value="1" type="bitarray"/>
      <Property key="ClassID" value="1" type="integer"/>
     </Properties>
    </Polygon>
    <Polygon>
     <Mask w="43" x="719" y="722" h="44">100700000D0F00000C1200000A16000009180000081A0000071D0000061F0000052100000422000003240000032400000226000002260000012800000128000001290000002A0000002A0000002B0000002B0000002B0000002B0000002B0000002B0000002B0000002B0000002A0000002A00000129000001290000012800000227000003250000042300000522000006200000061F0000071D0000081A00000A1700000C1300000E0F000012080000</Mask>
     <Properties>
      <Property key="ModalityBitArray" value="1" type="bitarray"/>
      <Property key="ClassID" value="1" type="integer"/>
     </Properties>
    </Polygon>
    <Polygon>
     <Mask w="39" x="516" y="424" h="39">100800000D0E00000B1200000916000007190000061B0000061C0000051E0000041F000004200000032200000322000002230000022400000125000001250000012500000027000000270000002700000027000000260000002600000125000001250000012400000223000002230000022200000321000003200000041E0000041D0000051B00000619000008160000091300000B1000000D0B0000</Mask>
     <Properties>
      <Property key="ModalityBitArray" value="1" type="bitarray"/>
      <Property key="ClassID" value="1" type="integer"/>
     </Properties>
    </Polygon>
    <Polygon>
     <Mask w="45" x="407" y="511" h="45">15040000100D00000D1200000B1600000A190000081D0000071F00000621000006210000052300000425000004260000032700000229000002290000012A0000012B0000012B0000012B0000002C0000002D0000002D0000002D0000002D0000002D0000002C0000002C0000002C0000002C0000012A0000012A000002290000022800000327000003260000042500000523000006210000071F0000081C0000091A00000A1700000C1300000F0D000013050000</Mask>
     <Properties>
      <Property key="ModalityBitArray" value="1" type="bitarray"/>
      <Property key="ClassID" value="1" type="integer"/>
     </Properties>
    </Polygon>
    <Polygon>
     <Mask w="38" x="981" y="494" h="36">100900000E0D00000B1200000816000007190000061B0000051C0000041E0000031F000003200000022100000222000001230000012400000025000000250000002600000026000000260000002600000025000000250000002500000124000001230000012300000221000002210000031F0000041D0000051B00000619000008150000091200000B0E00000D0A0000</Mask>
     <Properties>
      <Property key="ModalityBitArray" value="1" type="bitarray"/>
      <Property key="ClassID" value="1" type="integer"/>
     </Properties>
    </Polygon>
    <Polygon>
     <Mask w="41" x="769" y="337" h="43">12060000100C00000D1100000B1500000A180000081B0000071D0000061E0000061F000005210000042200000423000003240000032500000226000002260000012800000128000001280000002900000029000000290000012800000128000001280000012800000226000002260000022600000324000003240000042200000421000005200000061E0000061D0000071B000008190000091700000B1300000D0F00001208000016020000</Mask>
     <Properties>
      <Property key="ModalityBitArray" value="1" type="bitarray"/>
      <Property key="ClassID" value="1" type="integer"/>
     </Properties>
    </Polygon>
    <Polygon>
     <Mask w="36" x="898" y="697" h="35">0D0A00000B0F000009130000081500000618000005190000041B0000031D0000021E0000021F0000012100000121000001220000012200000123000001230000012300000024000000240000002300000122000001220000012200000220000002200000031E0000031D0000041C0000051A0000051900000616000007140000091000000C0B000010040000</Mask>
     <Properties>
      <Property key="ModalityBitArray" value="1" type="bitarray"/>
      <Property key="ClassID" value="1" type="integer"/>
     </Properties>
    </Polygon>
    <Polygon>
     <Mask w="47" x="948" y="536" h="47">120B00000F1100000D1600000B1A0000091D0000081F000007210000062300000624000005260000042700000329000003290000022B0000022B0000022C0000012D0000012D0000012E0000012E0000002F0000002F0000002F0000002F0000002F0000002F0000002F0000012E0000012D0000012D0000012D0000022C0000022B0000022B0000032900000428000004270000052500000623000007210000081F0000091C00000A1A00000C1600000E120000110C000014040000</Mask>
     <Properties>
      <Property key="ModalityBitArray" value="1" type="bitarray"/>
      <Property key="ClassID" value="1" type="integer"/>
     </Properties>
    </Polygon>
    <Polygon>
     <Mask w="49" x="989" y="658" h="46">14090000101100000E1500000C1900000A1C0000081F0000072100000623000006240000052600000527000004290000032A0000032B0000022C0000022D0000022D0000012E0000012E00000030000000300000003000000030000000310000003100000031000000310000012F0000012F0000012F0000022E0000032C0000032C0000042A00000529000006270000062700000725000008230000092100000A1F00000B1D00000D1900001114000013100000160B0000</Mask>
     <Properties>
      <Property key="ModalityBitArray" value="1" type="bitarray"/>
      <Property key="ClassID" value="1" type="integer"/>
     </Properties>
    </Polygon>
    <Polygon>
     <Mask w="34" x="475" y="556" h="35">0F0500000D0B00000C0E00000A110000081400000716000006180000051A0000041B0000041C0000031D0000021F0000021F00000220000001210000012100000022000000220000002200000022000000220000002200000121000001200000021F0000021E0000031D0000031C0000041A0000051900000617000007150000091100000C0B000010030000</Mask>
     <Properties>
      <Property key="ModalityBitArray" value="1" type="bitarray"/>
      <Property key="ClassID" value="1" type="integer"/>
     </Properties>
    </Polygon>
    <Polygon>
     <Mask w="51" x="623" y="249" h="52">16050000120D00000F1400000D1800000B1B00000A1E0000092100000823000007250000062600000528000005290000042B0000042B0000032D0000032E0000022F0000022F0000013100000131000001310000013100000032000000330000003300000033000000330000003200000032000000320000003200000131000001300000022F0000022E0000022E0000032C0000032B0000032B0000042900000429000005270000062500000723000008200000091E00000B1B00000D1700000F140000120F0000150A000017040000</Mask>
     <Properties>
      <Property key="ModalityBitArray" value="1" type="bitarray"/>
      <Property key="ClassID" value="1" type="integer"/>
     </Properties>
    </Polygon>
    <Polygon>
     <Mask w="37" x="716" y="260" h="38">120400000E0B00000B100000091300000816000007180000061A0000051C0000041E0000031F000003200000022100000222000001230000012300000025000000250000002500000025000000250000002500000025000000240000002400000024000001220000012200000121000002200000021F0000031D0000041B0000051900000617000008140000091100000B0D00000E070000</Mask>
     <Properties>
      <Property key="ModalityBitArray" value="1" type="bitarray"/>
      <Property key="ClassID" value="1" type="integer"/>
     </Properties>
    </Polygon>
    <Polygon>
     <Mask w="46" x="502" y="719" h="45">13080000110E00000E1300000C1700000A1A0000091C0000081E00000720000006220000052400000524000004260000032700000328000002290000022A0000012B0000012C0000012C0000002D0000002E0000002E0000002E0000002D0000012C0000012C0000012C0000012B0000012B0000022A000002290000022900000327000004250000042500000523000006210000071F0000071E0000081C0000091A00000B1600000D1200000F0E000012040000</Mask>
     <Properties>
      <Property key="ModalityBitArray" value="1" type="bitarray"/>
      <Property key="ClassID" value="1" type="integer"/>
     </Properties>
    </Polygon>
    <Polygon>
     <Mask w="34" x="1008" y="500" h="34">0E0300000A0B00000810000006140000051600000417000003190000021C0000021D0000021E0000011F00000120000001200000002100000022000000220000002200000022000000220000012100000121000001200000021F0000021F0000031E0000031D0000041C0000051A0000061800000617000007150000081200000A0E00000D070000</Mask>
     <Properties>
      <Property key="ModalityBitArray" value="1" type="bitarray"/>
      <Property key="ClassID" value="1" type="integer"/>
     </Properties>
    </Polygon>
    <Polygon>
     <Mask w="40" x="1029" y="502" h="40">110700000E0C00000C1000000A14000008170000061B0000051D0000041F0000041F00000321000003220000022300000224000002240000012600000126000001260000012600000028000000280000002800000028000001260000012600000126000002250000022400000224000002240000032200000322000004200000051E0000061C0000071A000008180000091600000B1300000D0F0000100A0000</Mask>
     <Properties>
      <Property key="ModalityBitArray" value="1" type="bitarray"/>
      <Property key="ClassID" value="1" type="integer"/>
     </Properties>
    </Polygon>
    <Polygon>
     <Mask w="37" x="913" y="285" h="38">0E0A00000C0E00000A120000091400000816000007180000061A0000061B0000051D0000041F0000032000000222000002220000022300000124000001240000012400000025000000250000002500000025000000250000002500000124000001230000022200000221000003200000031F0000041D0000041D0000051B0000051A00000618000007160000091200000A0F00000C0A0000</Mask>
     <Properties>
      <Property key="ModalityBitArray" value="1" type="bitarray"/>
      <Property key="ClassID" value="1" type="integer"/>
     </Properties>
    </Polygon>
    <Polygon>
     <Mask w="47" x="437" y="475" h="48">100C00000E1200000C1600000B190000091D0000081F000007210000062300000524000005250000042700000329000003290000022B0000022B0000012D0000012D0000012D0000002F0000002F0000002F0000002F0000002F0000002F0000002F0000002F0000002E0000002E0000002E0000012D0000012D0000022B0000022B0000032A000003290000042800000427000005260000062400000623000007210000081F0000091D00000B1A00000C1700000E130000100E000012080000</Mask>
     <Properties>
      <Property key="ModalityBitArray" value="1" type="bitarray"/>
      <Property key="ClassID" value="1" type="integer"/>
     </Properties>
    </Polygon>
    <Polygon>
     <Mask w="42" x="397" y="483" h="43">0F0D00000D1100000B1500000A180000091A0000081C0000071E00000521000004220000032300000324000002250000022500000127000001270000012800000029000000290000002A0000002A0000002A0000002A0000002A0000002A0000002A00000128000001280000012800000227000002260000032500000325000004230000042300000521000005200000061E0000071C0000091900000A1700000C1300000E0E000011070000</Mask>
     <Properties>
      <Property key="ModalityBitArray" value="1" type="bitarray"/>
      <Property key="ClassID" value="1" type="integer"/>
     </Properties>
    </Polygon>
    <Polygon>
     <Mask w="49" x="375" y="456" h="48">16050000120D0000101100000E1500000C1900000A1D0000091F0000082100000723000006250000052700000429000004290000032B0000032C0000032C0000022E0000022E0000012F00000130000001300000013000000031000000310000003100000031000001300000013000000130000001300000022F0000022F0000022E0000032D0000032C0000042B0000052900000529000006270000072500000823000008220000092000000A1D00000B1A00000D1600000F110000130B0000</Mask>
     <Properties>
      <Property key="ModalityBitArray" value="1" type="bitarray"/>
      <Property key="ClassID" value="1" type="integer"/>
     </Properties>
    </Polygon>
    <Polygon>
     <Mask w="38" x="484" y="744" h="39">0F0A00000C1000000A1400000916000008180000071A0000061C0000051E00000420000003210000022300000223000001240000012400000125000001250000002600000026000000260000002600000026000000260000002600000026000001250000012400000124000002230000022200000321000003200000041E0000051D0000061B00000718000008150000091300000B0F00000F080000</Mask>
     <Properties>
      <Property key="ModalityBitArray" value="1" type="bitarray"/>
      <Property key="ClassID" value="1" type="integer"/>
     </Properties>
    </Polygon>
    <Polygon>
     <Mask w="52" x="636" y="216" h="52">18040000140D0000121200000F1700000D1B00000B1E00000A21000008240000072600000628000005290000052A0000042C0000032D0000032E0000022F00000230000001310000013100000132000001320000003400000034000000340000003400000034000000340000003400000034000000340000003300000033000001320000013100000131000001300000022F0000022E0000032C0000032C0000042A00000529000005280000062600000723000008210000091F00000B1B00000C1900000E15000010110000130A0000</Mask>
     <Properties>
      <Property key="ModalityBitArray" value="1" type="bitarray"/>
      <Property key="ClassID" value="1" type="integer"/>
     </Properties>
    </Polygon>
    <Polygon>
     <Mask w="45" x="956" y="683" h="43">120500000F0C00000D1100000B1500000A180000091B0000071E00000620000005220000042300000424000003260000032600000228000002280000012A0000012A0000012A0000002C0000002C0000002C0000002D0000002D0000002D0000002D0000012B0000012B0000022A0000022A00000328000003280000042700000426000005250000062300000622000007200000081E0000091C00000A1A00000C17000010110000120D0000</Mask>
     <Properties>
      <Property key="ModalityBitArray" value="1" type="bitarray"/>
      <Property key="ClassID" value="1" type="integer"/>
     </Properties>
    </Polygon>
    <Polygon>
     <Mask w="50" x="514" y="681" h="49">18040000160B000013110000101600000E1900000C1C00000B1F00000A2100000923000008250000072600000628000006290000052A0000042C0000032D0000032E0000022F0000022F0000022F00000131000001310000013100000131000000320000003200000032000000320000003200000130000001300000012F0000012F0000022E0000022D0000032C0000032B0000042A00000528000005270000062500000723000008210000091F00000A1D00000B1B00000D17000010120000120D0000</Mask>
     <Properties>
      <Property key="ModalityBitArray" value="1" type="bitarray"/>
      <Property key="ClassID" value="1" type="integer"/>
     </Properties>
    </Polygon>
    <Polygon>
     <Mask w="38" x="664" y="687" h="36">110700000D0D00000A1200000816000006190000051B0000051B0000041D0000031F000002210000012300000123000000240000002500000025000000250000002500000026000000260000002600000026000000260000012500000124000002230000022300000321000003210000041F0000051D0000051C0000061A000007170000091400000B1000000E0B0000</Mask>
     <Properties>
      <Property key="ModalityBitArray" value="1" type="bitarray"/>
      <Property key="ClassID" value="1" type="integer"/>
     </Properties>
    </Polygon>
    <Polygon>
     <Mask w="54" x="532" y="351" h="54">18060000140E0000111300000F1800000D1C00000B2000000A220000092400000826000007280000062A0000052B0000052C0000042D0000042E00000330000003300000023200000232000001340000013400000134000001340000003600000036000000360000003600000036000000360000003600000036000000360000003600000036000001340000013400000134000001330000023200000231000003300000032F0000042D0000052C0000062A00000728000008260000092400000A2200000C1F00000E1B00001017000013110000150C0000</Mask>
     <Properties>
      <Property key="ModalityBitArray" value="1" type="bitarray"/>
      <Property key="ClassID" value="1" type="integer"/>
     </Properties>
    </Polygon>
    <Polygon>
     <Mask w="38" x="840" y="295" h="38">0F0700000C0D00000A1200000816000007180000061B0000051D0000041F0000041F000003210000032100000223000002230000012400000124000001250000012500000026000000260000002600000026000000260000012500000125000001250000022300000223000003210000041F0000041F0000051D0000061B000007180000081600000A1300000C0F00000D0D000013040000</Mask>
     <Properties>
      <Property key="ModalityBitArray" value="1" type="bitarray"/>
      <Property key="ClassID" value="1" type="integer"/>
     </Properties>
    </Polygon>
    <Polygon>
     <Mask w="46" x="1008" y="621" h="44">16040000120B00000E1100000C1500000A190000091C0000071F00000621000005230000052400000425000004260000032700000328000002290000022A0000012B0000012C0000012C0000012C0000002D0000002D0000002D0000002E0000012D0000012D0000012D0000012C0000012C0000022B0000022A0000022A0000032800000426000004260000052400000622000007200000081D0000091B00000A1800000C1400000E100000100B0000</Mask>
     <Properties>
      <Property key="ModalityBitArray" value="1" type="bitarray"/>
      <Property key="ClassID" value="1" type="integer"/>
     </Properties>
    </Polygon>
    <Polygon>
     <Mask w="39" x="983" y="545" h="38">0F0A00000D0F00000B1300000916000007190000061B0000051D0000041F000003210000022300000223000001240000012500000125000000260000002600000027000000270000002700000027000000270000012600000126000001260000012500000224000002240000022300000322000003210000041F0000051D0000061B000007190000081700000A1400000B1000000D0A0000</Mask>
     <Properties>
      <Property key="ModalityBitArray" value="1" type="bitarray"/>
      <Property key="ClassID" value="1" type="integer"/>
     </Properties>
    </Polygon>
    <Polygon>
     <Mask w="49" x="365" y="499" h="46">15080000110F00000D1500000B1A0000091E0000082100000723000006240000052600000428000004290000032B0000032C0000022D0000022D0000022E0000012F0000012F0000012F00000030000000310000003100000031000001300000012F0000012F0000012F0000022E0000022D0000022D0000032B0000032B0000042900000429000005270000052700000625000007230000082100000A1E00000B1C00000C1900000D1600000F120000120D000016050000</Mask>
     <Properties>
      <Property key="ModalityBitArray" value="1" type="bitarray"/>
      <Property key="ClassID" value="1" type="integer"/>
     </Properties>
    </Polygon>
    <Polygon>
     <Mask w="41" x="504" y="348" h="40">110A00000E0F00000C1200000A16000009180000071B0000061D0000051F0000042100000421000003230000032300000225000002250000022500000127000001270000012700000029000000290000002900000029000001280000012800000128000001270000022600000225000002240000032300000421000004200000051F0000061D0000071B000008190000091600000B1200000E0C000010070000</Mask>
     <Properties>
      <Property key="ModalityBitArray" value="1" type="bitarray"/>
      <Property key="ClassID" value="1" type="integer"/>
     </Properties>
    </Polygon>
    <Polygon>
     <Mask w="53" x="925" y="361" h="53">1A040000150C0000101400000E1800000C1C00000B1E00000922000008240000072600000628000006280000052A0000042C0000042D0000032E0000032F0000023000000231000002310000013200000133000001330000003400000034000000340000003500000035000000350000003500000034000001330000013300000133000001320000013200000230000002300000032F0000032E0000042D0000042C0000052A0000052A00000628000007260000082400000A2000000B1E00000D1B00000F17000011140000130F000017060000</Mask>
     <Properties>
      <Property key="ModalityBitArray" value="1" type="bitarray"/>
      <Property key="ClassID" value="1" type="integer"/>
     </Properties>
    </Polygon>
    <Polygon>
     <Mask w="44" x="625" y="688" h="46">16040000120C00000F1100000D1400000B1800000A1A0000081D0000071F000006210000052300000523000004250000032600000228000002280000012A0000012A0000012B0000002C0000002C0000002C0000002C0000002C0000002C0000002C0000002C0000002C0000012A0000012A0000012A0000022900000229000003270000032700000426000004250000052400000523000006210000071F0000091C00000A1A00000B1700000D140000100E000014050000</Mask>
     <Properties>
      <Property key="ModalityBitArray" value="1" type="bitarray"/>
      <Property key="ClassID" value="1" type="integer"/>
     </Properties>
    </Polygon>
    <Polygon>
     <Mask w="37" x="939" y="286" h="38">110300000C0E00000A110000091400000816000007190000051C0000041D0000031F0000031F000002200000022100000221000001230000012300000024000000250000002500000025000000250000002500000025000001240000012400000123000002220000022200000320000003200000041E0000041D0000051B0000061900000717000008160000091400000B1000000E0B0000</Mask>
     <Properties>
      <Property key="ModalityBitArray" value="1" type="bitarray"/>
      <Property key="ClassID" value="1" type="integer"/>
     </Properties>
    </Polygon>
   </Masks>
  </MultiModalItem>
  <MultiModalItem>
   <Files>
    <File modalityID="1" absolutePath="C:/SimData2/overlaying/Case2/cells.png"/>
    <File modalityID="-1" absolutePath="C:/SimData2/overlaying/Case2/Merge.png"/>
   </Files>
   <Masks>
    <Polygon>
     <Mask w="50" x="696" y="520" h="51">140A0000101200000E1600000C1A00000A1D0000082000000722000006240000052600000527000004280000032A0000032B0000022D0000022D0000012F0000012F00000130000000310000003100000032000000320000003200000032000000320000003200000032000000320000013100000131000001300000022F0000022F0000032E0000032D0000042C0000052A000006290000072700000826000009240000092400000A2200000B2000000C1D00000D1B00000E1900000F16000011130000130E000015080000</Mask>
     <Properties>
      <Property key="ModalityBitArray" value="1" type="bitarray"/>
      <Property key="ClassID" value="1" type="integer"/>
     </Properties>
    </Polygon>
    <Polygon>
     <Mask w="52" x="665" y="536" h="52">18060000130F0000101500000E1900000C1C00000A2000000922000008240000072600000627000005290000042B0000042C0000032D0000022F0000023000000131000001320000013200000133000000340000003400000034000000340000003400000034000000340000003400000034000001330000013300000133000001330000023200000231000003300000032F0000042E0000042D0000052B0000052B0000062900000728000008260000092400000A2100000B1F00000D1C00000F18000011140000140F000017080000</Mask>
     <Properties>
      <Property key="ModalityBitArray" value="1" type="bitarray"/>
      <Property key="ClassID" value="1" type="integer"/>
     </Properties>
    </Polygon>
    <Polygon>
     <Mask w="45" x="653" y="570" h="45">0F0B00000D1000000B14000009170000081A0000071D0000061F0000052100000422000004230000032500000227000002270000012900000129000001290000002B0000002B0000002B0000002C0000002C0000002C0000002C0000002D0000002D0000002D0000002D0000002C0000012B0000012A00000229000002280000032700000326000004250000042400000523000006210000071F0000081D0000091A00000B1600000D1200000F0E000012080000</Mask>
     <Properties>
      <Property key="ModalityBitArray" value="1" type="bitarray"/>
      <Property key="ClassID" value="1" type="integer"/>
     </Properties>
    </Polygon>
    <Polygon>
     <Mask w="47" x="708" y="489" h="47">14050000110C00000F1200000D1600000B1A00000A1D0000091F000008210000072200000624000005260000042700000428000003290000032A0000022B0000022B0000022C0000012D0000012D0000002E0000002E0000002F0000012E0000012E0000012E0000012D0000012D0000022C0000022C0000022C0000022B0000032A0000032A0000042800000428000005260000062400000722000008200000091E00000A1C00000C1800000D1600000F120000120D000014080000</Mask>
     <Properties>
      <Property key="ModalityBitArray" value="1" type="bitarray"/>
      <Property key="ClassID" value="1" type="integer"/>
     </Properties>
    </Polygon>
    <Polygon>
     <Mask w="42" x="669" y="503" h="42">0F0C00000D1100000B15000009180000071B0000061D0000051F0000052000000422000004230000032400000325000002260000022700000128000001280000002A0000002A0000002A0000002A0000002A0000002A0000002A000001290000012800000128000001280000022600000226000003240000032300000422000005200000061E0000071C0000081A0000091800000A1500000C1100000E0D00001009000013030000</Mask>
     <Properties>
      <Property key="ModalityBitArray" value="1" type="bitarray"/>
      <Property key="ClassID" value="1" type="integer"/>
     </Properties>
    </Polygon>
    <Polygon>
     <Mask w="43" x="711" y="558" h="42">100C00000E1000000C1400000B170000091A0000081C0000071D0000061F00000521000004230000042400000326000003260000032700000228000002290000012A0000012A0000012A0000002B0000002B0000002B0000002B0000012A0000012A0000012A0000012A0000012900000228000002280000022700000326000003250000042300000422000005200000061E0000071B0000091700000D110000110A000014030000</Mask>
     <Properties>
      <Property key="ModalityBitArray" value="1" type="bitarray"/>
      <Property key="ClassID" value="1" type="integer"/>
     </Properties>
    </Polygon>
    <Polygon>
     <Mask w="38" x="630" y="590" h="38">100600000D0C00000B1000000914000008170000061A0000051C0000041E0000041F00000321000002230000022300000125000001250000002600000026000000260000002600000026000000260000002600000125000001250000012500000223000002230000032200000321000004200000041F0000051D0000061B0000071900000718000008150000091300000B0F00000E080000</Mask>
     <Properties>
      <Property key="ModalityBitArray" value="1" type="bitarray"/>
      <Property key="ClassID" value="1" type="integer"/>
     </Properties>
    </Polygon>
    <Polygon>
     <Mask w="55" x="594" y="578" h="55">18050000140F000012140000101800000E1C00000C1F00000B2200000926000008280000072A0000072A0000062C0000062D0000052F00000430000004310000033200000333000002340000023400000136000001360000013600000037000000370000003700000037000000370000003700000037000000370000003600000135000001350000013500000233000002330000033200000331000004300000042F0000052E0000062C0000062C0000072A00000729000008270000092500000B2200000D1E00000E1B00001017000012130000140F000017090000</Mask>
     <Properties>
      <Property key="ModalityBitArray" value="1" type="bitarray"/>
      <Property key="ClassID" value="1" type="integer"/>
     </Properties>
    </Polygon>
    <Polygon>
     <Mask w="47" x="564" y="568" h="48">14080000110D00000F1200000D1600000B1A0000091D0000081F0000072100000722000006240000062500000527000004290000032A0000032B0000022C0000022D0000012E0000012E0000002F0000002F0000002F0000002F0000002F0000002F0000002F0000012E0000012E0000012E0000012D0000022C0000022C0000022C0000032A0000032A0000042800000428000005260000062400000623000007210000081F0000091D00000A1B00000B1900000D1500001010000014080000</Mask>
     <Properties>
      <Property key="ModalityBitArray" value="1" type="bitarray"/>
      <Property key="ClassID" value="1" type="integer"/>
     </Properties>
    </Polygon>
    <Polygon>
     <Mask w="46" x="701" y="584" h="45">130300000F0B00000D1100000B1500000A180000081B0000071D0000061F000005210000042300000325000003250000022700000228000002280000012A0000012A0000012B0000012B0000002C0000002D0000002D0000002D0000012D0000012D0000012D0000012D0000012C0000022B0000022B0000022B0000022A000003290000032800000427000004260000052500000623000007210000081E0000091B00000B1800000D1400000F10000014080000</Mask>
     <Properties>
      <Property key="ModalityBitArray" value="1" type="bitarray"/>
      <Property key="ClassID" value="1" type="integer"/>
     </Properties>
    </Polygon>
    <Polygon>
     <Mask w="42" x="658" y="604" h="43">120800000F0F00000D1300000B1600000A180000091A0000071D0000061F000005210000052200000423000004240000032500000326000002270000022700000227000001290000012900000129000001290000002A0000002A0000002A00000129000001290000012800000128000002270000022600000325000003240000042300000521000005200000061E0000071C0000081A0000091700000A1400000C1000000F0B000013040000</Mask>
     <Properties>
      <Property key="ModalityBitArray" value="1" type="bitarray"/>
      <Property key="ClassID" value="1" type="integer"/>
     </Properties>
    </Polygon>
    <Polygon>
     <Mask w="33" x="745" y="498" h="34">100300000D0A00000A0F000008120000071400000616000005180000041A0000031C0000031C0000021E0000021E0000011F000001200000012000000021000000210000002100000120000001200000011F0000011F0000021E0000021D0000021D0000031B0000031B000004190000051700000615000007130000081000000A0C00000C080000</Mask>
     <Properties>
      <Property key="ModalityBitArray" value="1" type="bitarray"/>
      <Property key="ClassID" value="1" type="integer"/>
     </Properties>
    </Polygon>
    <Polygon>
     <Mask w="47" x="700" y="614" h="47">12080000100E00000E1200000D1600000B1A00000A1C0000091F0000072200000624000005260000042700000428000003290000032A0000022B0000022C0000012D0000012E0000012E0000012E0000012E0000012E0000012E0000012E0000002F0000002F0000002F0000002F0000012E0000012D0000022C0000022C0000032B0000032A000004290000042800000526000006240000062300000721000008200000091E00000A1C00000C1800000E140000100E000012080000</Mask>
     <Properties>
      <Property key="ModalityBitArray" value="1" type="bitarray"/>
      <Property key="ClassID" value="1" type="integer"/>
     </Properties>
    </Polygon>
    <Polygon>
     <Mask w="49" x="638" y="488" h="47">110D00000F1100000D1600000C1900000A1D0000091F0000082100000723000006250000052700000428000004290000032B0000032B0000032C0000022D0000022E0000012F0000012F0000013000000130000000310000003100000031000000310000013000000130000001300000012F0000022E0000022E0000032D0000032C0000042B0000042A0000052900000528000006270000072500000724000008220000092000000A1E00000C1A00000F150000130E000015080000</Mask>
     <Properties>
      <Property key="ModalityBitArray" value="1" type="bitarray"/>
      <Property key="ClassID" value="1" type="integer"/>
     </Properties>
    </Polygon>
    <Polygon>
     <Mask w="50" x="758" y="503" h="51">15090000111000000F1400000D1800000B1C0000091F0000082100000723000006250000062600000528000004290000042A0000032B0000032C0000022D0000022E0000012F000001300000013000000031000000310000003200000032000000320000003200000032000001310000013100000130000001300000022E0000022E0000032C0000032C0000042A0000042A0000052800000528000006260000072500000724000008220000091F00000A1D00000C1A00000D1700000E15000010110000130C000017050000</Mask>
     <Properties>
      <Property key="ModalityBitArray" value="1" type="bitarray"/>
      <Property key="ClassID" value="1" type="integer"/>
     </Properties>
    </Polygon>
    <Polygon>
     <Mask w="44" x="716" y="458" h="46">110800000F0E00000D1200000C1600000A1A0000091C0000081E000006200000052200000424000003260000022700000228000002280000012A0000012A0000012B0000012B0000012B0000002C0000002C0000002C0000002C0000002C0000002C0000002C0000002C0000012A0000012A0000022900000228000003270000032600000424000004240000052200000621000006200000071F0000081D0000091B00000B1700000C1500000E120000120C000016050000</Mask>
     <Properties>
      <Property key="ModalityBitArray" value="1" type="bitarray"/>
      <Property key="ClassID" value="1" type="integer"/>
     </Properties>
    </Polygon>
    <Polygon>
     <Mask w="41" x="620" y="618" h="44">110800000E0D00000B1200000916000008180000071A0000061C0000051E000004200000032200000322000002240000022400000126000001260000012700000127000000280000002800000029000000290000002900000029000000290000002900000029000000280000002800000027000000270000002700000026000001250000012400000222000003210000041F0000041E0000051C00000619000008160000091300000B0F00000F070000</Mask>
     <Properties>
      <Property key="ModalityBitArray" value="1" type="bitarray"/>
      <Property key="ClassID" value="1" type="integer"/>
     </Properties>
    </Polygon>
    <Polygon>
     <Mask w="51" x="746" y="453" h="50">16040000130D0000101400000E1700000C1B00000B1D00000920000008220000072400000626000005280000042A0000032B0000032C0000022E0000022E000001300000013000000131000001310000003200000033000000330000003300000033000000330000003300000033000000330000003300000032000001310000013100000131000001300000022F0000022E0000032D0000032C0000042B000005290000052800000626000007240000082200000A1E00000B1B00000D17000010120000120D0000</Mask>
     <Properties>
      <Property key="ModalityBitArray" value="1" type="bitarray"/>
      <Property key="ClassID" value="1" type="integer"/>
     </Properties>
    </Polygon>
    <Polygon>
     <Mask w="46" x="789" y="489" h="44">130700000C1200000A16000009180000081B0000061F000005210000042300000424000003260000032700000229000002290000012B0000012B0000012B0000002D0000002D0000002D0000002D0000002E0000002E0000002E0000002E0000002E0000002E0000002E0000012C0000012C0000022A0000022A000003280000032800000426000004260000052400000622000007200000081D0000091B00000B1800000D1400000F110000110C0000</Mask>
     <Properties>
      <Property key="ModalityBitArray" value="1" type="bitarray"/>
      <Property key="ClassID" value="1" type="integer"/>
     </Properties>
    </Polygon>
    <Polygon>
     <Mask w="41" x="684" y="468" h="41">100900000D0E00000B1200000916000008180000071A0000061C0000051E00000420000003210000022300000125000001250000002700000027000000280000002800000028000000290000002900000029000000290000002900000029000001280000012800000127000001270000022600000225000002250000032300000322000004200000051E0000061C000007190000081700000A1300000C0F000010090000</Mask>
     <Properties>
      <Property key="ModalityBitArray" value="1" type="bitarray"/>
      <Property key="ClassID" value="1" type="integer"/>
     </Properties>
    </Polygon>
    <Polygon>
     <Mask w="44" x="739" y="549" h="44">120900000F0F00000D1300000B160000091A0000081C0000071E0000062000000620000005220000042400000424000003260000022700000228000001290000012A0000012A0000002C0000002C0000002C0000002C0000002C0000002C0000002C0000002C0000012B0000012A0000012A00000229000002290000032700000426000004250000052300000523000006210000071F0000081C0000091900000B1600000C1300000E10000012090000</Mask>
     <Properties>
      <Property key="ModalityBitArray" value="1" type="bitarray"/>
      <Property key="ClassID" value="1" type="integer"/>
     </Properties>
    </Polygon>
    <Polygon>
     <Mask w="46" x="600" y="643" h="46">120700000F0E00000D1300000B1700000A1A0000081D0000071F0000062100000523000005240000042600000328000003280000022A0000022B0000022B0000012C0000012D0000012D0000002E0000002E0000002E0000002E0000002E0000002E0000002E0000012D0000012D0000012C0000022B0000022A00000329000003280000042700000426000005250000062300000622000007200000081E0000091B00000B1800000C1600000D1300000F10000013090000</Mask>
     <Properties>
      <Property key="ModalityBitArray" value="1" type="bitarray"/>
      <Property key="ClassID" value="1" type="integer"/>
     </Properties>
    </Polygon>
    <Polygon>
     <Mask w="51" x="535" y="586" h="51">17050000130D0000111300000F1700000D1A00000B1E00000921000008230000072600000628000006290000052A0000042C0000032D0000032E0000022F0000022F0000013100000131000001320000003300000033000000330000003300000033000000330000003300000033000000330000003200000032000001310000013100000131000001300000022F0000022F0000032D0000032D0000042B0000052A0000062800000726000008230000092100000A1F00000C1B00000D1900000E16000010120000130B0000</Mask>
     <Properties>
      <Property key="ModalityBitArray" value="1" type="bitarray"/>
      <Property key="ClassID" value="1" type="integer"/>
     </Properties>
    </Polygon>
    <Polygon>
     <Mask w="43" x="511" y="610" h="43">100A00000E0F00000C1300000A170000081B0000071E000006200000052100000423000004230000032500000226000002270000012800000129000001290000002A0000002A0000002B0000002B0000002B0000002B0000002B0000002B0000002B000001290000012900000129000002280000022700000326000003250000042400000522000006200000061F0000071E0000081C0000091A00000B1600000C1300000E0E000012080000</Mask>
     <Properties>
      <Property key="ModalityBitArray" value="1" type="bitarray"/>
      <Property key="ClassID" value="1" type="integer"/>
     </Properties>
    </Polygon>
    <Polygon>
     <Mask w="42" x="610" y="483" h="41">140400000F0D00000C1200000B15000009180000081A0000071C0000061E00000520000004220000032300000324000002250000022600000226000001280000012800000129000001290000002A0000002A0000002A0000002A00000128000001280000012800000226000002260000032500000324000004230000042200000521000005200000061E0000071D0000081B0000091800000B1400000D1100000F0D0000</Mask>
     <Properties>
      <Property key="ModalityBitArray" value="1" type="bitarray"/>
      <Property key="ClassID" value="1" type="integer"/>
     </Properties>
    </Polygon>
    <Polygon>
     <Mask w="48" x="723" y="422" h="49">14040000110C00000F1100000D1500000B1900000A1B0000091E000007210000062300000525000004260000042700000329000003290000022B0000022B0000012D0000012D0000012D0000012E0000002F000000300000003000000030000000300000002F0000002F0000002F0000002F0000012E0000012D0000012D0000012D0000012D0000022B0000022B0000032900000328000004270000052500000623000007210000081F00000A1B00000B1800000D1500000F110000110C000015040000</Mask>
     <Properties>
      <Property key="ModalityBitArray" value="1" type="bitarray"/>
      <Property key="ClassID" value="1" type="integer"/>
     </Properties>
    </Polygon>
    <Polygon>
     <Mask w="44" x="658" y="450" h="44">120B00000E1100000C1500000A190000091B0000081D0000071F00000620000005220000042400000425000003260000032700000228000002290000012A0000012B0000012B0000012B0000002C0000002C0000002C0000002C0000012B0000012B0000012B0000012B0000012B0000012B00000229000002290000032700000326000004250000052300000522000006200000071E0000081C00000A1900000C1600000E120000120B000016030000</Mask>
     <Properties>
      <Property key="ModalityBitArray" value="1" type="bitarray"/>
      <Property key="ClassID" value="1" type="integer"/>
     </Properties>
    </Polygon>
    <Polygon>
     <Mask w="39" x="632" y="656" h="41">14030000110900000D0F00000A1400000917000008190000071B0000061D0000051E000004200000032100000322000002230000022400000125000001260000012600000126000000270000002700000027000000270000002700000027000000270000012500000125000002230000022300000321000003210000041F0000041F0000051D0000061B000008180000091600000A1300000B1100000D0C000011030000</Mask>
     <Properties>
      <Property key="ModalityBitArray" value="1" type="bitarray"/>
      <Property key="ClassID" value="1" type="integer"/>
     </Properties>
    </Polygon>
    <Polygon>
     <Mask w="43" x="632" y="538" h="45">130700000F0F00000D1300000B1700000A190000091C0000081E0000072000000621000005230000042500000326000003270000022800000228000002290000012A0000012A0000012A0000012A0000002B0000002B0000002B0000002B0000002B0000012A0000012900000129000001290000022800000228000003260000032600000425000005230000052300000621000007200000081E0000091C00000A1900000B1600000D120000100D000012080000</Mask>
     <Properties>
      <Property key="ModalityBitArray" value="1" type="bitarray"/>
      <Property key="ClassID" value="1" type="integer"/>
     </Properties>
    </Polygon>
    <Polygon>
     <Mask w="45" x="501" y="637" h="45">120900000F1000000D1400000B1800000A1A0000081D0000071F00000621000005230000052300000425000003270000032700000229000002290000012B0000012B0000002C0000002D0000002D0000002D0000002D0000002D0000002D0000002D0000002C0000002C0000002C0000002C0000012A0000012A000002290000022800000327000003260000042400000423000005210000061F0000071D0000081B00000A1700000C1300000F0D000011070000</Mask>
     <Properties>
      <Property key="ModalityBitArray" value="1" type="bitarray"/>
      <Property key="ClassID" value="1" type="integer"/>
     </Properties>
    </Polygon>
    <Polygon>
     <Mask w="43" x="582" y="490" h="45">120800000E0E00000B1300000A160000081A0000071C0000061E00000520000004220000032400000226000002260000012800000128000001290000002A0000002A0000002B0000002B0000002B0000002B0000002B0000002B0000002B0000002B0000002B0000012A0000012A0000012A00000129000002280000022700000326000004240000042400000522000006200000071E0000091B00000A1900000B1700000D1400000E110000100D000013030000</Mask>
     <Properties>
      <Property key="ModalityBitArray" value="1" type="bitarray"/>
      <Property key="ClassID" value="1" type="integer"/>
     </Properties>
    </Polygon>
    <Polygon>
     <Mask w="42" x="773" y="546" h="41">110700000F0D00000D1100000B15000009180000081A0000061D0000051E00000420000003220000022400000225000001260000012600000127000001270000012700000028000000290000002900000029000000290000002A0000002A0000002A0000012900000128000001280000022700000325000004240000052200000522000006200000071F0000081D0000091A00000A1700000C1400000D1100000F0C0000</Mask>
     <Properties>
      <Property key="ModalityBitArray" value="1" type="bitarray"/>
      <Property key="ClassID" value="1" type="integer"/>
     </Properties>
    </Polygon>
    <Polygon>
     <Mask w="45" x="552" y="497" h="45">12080000100E00000E1200000C1600000A190000091C0000081E00000720000006220000052300000425000004260000032700000328000002290000022A0000012B0000012B0000012C0000012C0000002D0000002D0000002D0000002D0000002D0000002D0000002C0000012B0000012B0000022A0000022A000003280000032800000426000004260000052400000622000006210000071F0000081D0000091B00000A1800000B1400000D100000110A0000</Mask>
     <Properties>
      <Property key="ModalityBitArray" value="1" type="bitarray"/>
      <Property key="ClassID" value="1" type="integer"/>
     </Properties>
    </Polygon>
    <Polygon>
     <Mask w="40" x="683" y="640" h="43">14040000110A00000E0F00000C1300000B16000009190000071C0000061D0000051F0000051F0000042100000322000003230000022400000225000001260000012600000028000000280000002800000028000000280000002800000028000001270000012700000126000001260000022500000224000002240000032200000421000004200000051F0000061D0000071B0000071B0000081900000A1600000C1300000E0F0000100A0000</Mask>
     <Properties>
      <Property key="ModalityBitArray" value="1" type="bitarray"/>
      <Property key="ClassID" value="1" type="integer"/>
     </Properties>
    </Polygon>
    <Polygon>
     <Mask w="46" x="613" y="452" h="46">130900000F1100000C1600000B1900000A1C0000091E0000072100000623000005240000042600000427000003280000022A0000022A0000012C0000012C0000012C0000002E0000002E0000002E0000002E0000002E0000002E0000002E0000002E0000002E0000002E0000002D0000012C0000012C0000012C0000022A00000329000003280000042700000525000005250000062300000622000007200000091C00000B1900000C1600000E120000100D000013080000</Mask>
     <Properties>
      <Property key="ModalityBitArray" value="1" type="bitarray"/>
      <Property key="ClassID" value="1" type="integer"/>
     </Properties>
    </Polygon>
    <Polygon>
     <Mask w="52" x="592" y="534" h="51">15090000111000000F1500000D1A00000B1E0000092100000823000007250000062700000628000005290000042B0000032C0000032D0000022E0000022F0000022F000001310000013100000132000001320000013200000133000000340000003400000034000000340000003400000034000000340000003300000033000001320000013200000230000002300000032E0000042D0000042C0000052B000006290000072700000726000008250000092300000A2100000C1E00000E1A00001017000013120000160D0000</Mask>
     <Properties>
      <Property key="ModalityBitArray" value="1" type="bitarray"/>
      <Property key="ClassID" value="1" type="integer"/>
     </Properties>
    </Polygon>
    <Polygon>
     <Mask w="43" x="695" y="666" h="44">120800000E0E00000C1300000A170000091A0000081C0000071D0000061F00000521000005220000042300000325000003260000022700000228000002280000012A0000012A0000012A0000012A0000002B0000002B0000002B0000002B0000002B0000002B0000002B0000012A00000129000001290000022700000227000003250000032500000423000005210000061F0000071D0000081B0000091900000A1700000B1400000D1000000F0B0000</Mask>
     <Properties>
      <Property key="ModalityBitArray" value="1" type="bitarray"/>
      <Property key="ClassID" value="1" type="integer"/>
     </Properties>
    </Polygon>
    <Polygon>
     <Mask w="39" x="816" y="471" h="41">110300000E0A00000C0E00000A120000081500000718000007190000061B0000051C0000041E00000320000002220000022200000124000001240000012400000026000000260000002600000027000000270000002700000027000000260000002600000026000001250000012400000124000002230000022300000321000003210000041F0000051D0000061B000007190000081700000A1300000D0F000011080000</Mask>
     <Properties>
      <Property key="ModalityBitArray" value="1" type="bitarray"/>
      <Property key="ClassID" value="1" type="integer"/>
     </Properties>
    </Polygon>
    <Polygon>
     <Mask w="39" x="831" y="450" h="38">0E0A00000B0F0000091300000816000007180000061A0000051C0000041E0000032000000321000002220000022300000124000001250000012500000126000000270000002700000027000000270000002700000027000001260000012500000224000002240000032200000322000004200000041F0000051E0000051D0000061B000007190000091500000A1200000C0E000010080000</Mask>
     <Properties>
      <Property key="ModalityBitArray" value="1" type="bitarray"/>
      <Property key="ClassID" value="1" type="integer"/>
     </Properties>
    </Polygon>
    <Polygon>
     <Mask w="45" x="798" y="534" h="45">130800000F0F00000D1300000B170000091A0000081C0000071E0000062000000621000005230000042400000425000003260000032700000228000002290000012A0000012B0000012B0000002C0000002D0000002D0000002D0000012C0000012C0000012C0000012C0000012C0000022A0000022A0000022A000003290000032800000427000004260000052400000622000007200000081E0000091C00000A1A00000C1600000E120000100D000013080000</Mask>
     <Properties>
      <Property key="ModalityBitArray" value="1" type="bitarray"/>
      <Property key="ClassID" value="1" type="integer"/>
     </Properties>
    </Polygon>
    <Polygon>
     <Mask w="35" x="478" y="654" h="36">0C0B00000A0F0000091200000715000005190000041B0000031C0000031D0000021E000001200000012000000022000000220000002200000022000000220000002300000023000000230000002300000023000000230000002200000121000001200000021F0000021E0000031C0000031B0000041A0000051800000616000008120000090F00000B0B00000E060000</Mask>
     <Properties>
      <Property key="ModalityBitArray" value="1" type="bitarray"/>
      <Property key="ClassID" value="1" type="integer"/>
     </Properties>
    </Polygon>
    <Polygon>
     <Mask w="42" x="668" y="422" h="41">100700000D0E00000B1300000A16000008190000071B0000061D0000051F0000042100000323000003240000022600000226000002270000012800000128000000290000002A0000002A0000002A0000002A0000002A0000002A0000002A0000002A0000002A0000012900000128000002270000022600000325000003240000042300000521000005200000061D0000071A0000081800000A1400000C1000000F0B0000</Mask>
     <Properties>
      <Property key="ModalityBitArray" value="1" type="bitarray"/>
      <Property key="ClassID" value="1" type="integer"/>
     </Properties>
    </Polygon>
    <Polygon>
     <Mask w="45" x="854" y="437" h="44">0E0C00000D1000000B1400000A170000081B0000061E00000521000004230000042400000325000002270000022700000129000001290000012A0000012A0000002C0000002C0000002C0000002C0000002D0000002D0000002D0000002D0000002D0000002D0000002D0000012B0000012B00000229000002290000032700000327000004250000052400000622000007210000081F0000091D00000A1B00000B1900000D150000110F000015080000</Mask>
     <Properties>
      <Property key="ModalityBitArray" value="1" type="bitarray"/>
      <Property key="ClassID" value="1" type="integer"/>
     </Properties>
    </Polygon>
    <Polygon>
     <Mask w="41" x="539" y="526" h="41">0F0C00000D1000000B1400000A16000009180000081A0000071C0000061E00000520000004220000032300000324000003240000022600000226000002270000022700000128000001280000012800000128000000290000002900000029000001270000012700000127000001270000022500000225000003240000032300000422000005200000051F0000061D0000071B0000081900000A1500000C110000100A0000</Mask>
     <Properties>
      <Property key="ModalityBitArray" value="1" type="bitarray"/>
      <Property key="ClassID" value="1" type="integer"/>
     </Properties>
    </Polygon>
    <Polygon>
     <Mask w="47" x="744" y="580" h="48">110800000F0F00000D1500000B190000091C0000081E000007200000062200000524000004260000032700000328000002290000022A0000012B0000012C0000012C0000012C0000002E0000002E0000002E0000002E0000002F0000002F0000002F0000002F0000002E0000002E0000002E0000012D0000012D0000022B0000022B0000022B000003290000032900000427000004260000052400000623000007210000081F0000091D00000A1A00000B1700000D130000100E000014050000</Mask>
     <Properties>
      <Property key="ModalityBitArray" value="1" type="bitarray"/>
      <Property key="ClassID" value="1" type="integer"/>
     </Properties>
    </Polygon>
    <Polygon>
     <Mask w="37" x="516" y="539" h="38">0F0500000C0C00000A100000081400000716000006190000041C0000031E0000021F0000022000000121000001220000012200000122000000240000002400000025000000250000002500000025000000240000002400000123000001230000012200000221000002210000031F0000041E0000041D0000051B0000061900000717000008150000091200000B0E00000E08000010030000</Mask>
     <Properties>
      <Property key="ModalityBitArray" value="1" type="bitarray"/>
      <Property key="ClassID" value="1" type="integer"/>
     </Properties>
    </Polygon>
    <Polygon>
     <Mask w="34" x="493" y="545" h="34">100200000B0A0000090F000008120000061500000517000004190000031B0000021C0000021D0000011F0000011F000001200000002100000022000000220000002200000022000000220000002200000120000001200000011F0000011F0000021D0000021C0000031A000004180000041700000515000006120000080F0000090C00000B080000</Mask>
     <Properties>
      <Property key="ModalityBitArray" value="1" type="bitarray"/>
      <Property key="ClassID" value="1" type="integer"/>
     </Properties>
    </Polygon>
    <Polygon>
     <Mask w="37" x="717" y="398" h="37">100300000D0A00000B0F0000091300000815000006180000051A0000041C0000031E00000220000002210000012200000123000001230000002500000025000000250000002500000025000000250000002500000124000001240000012400000223000002220000022200000320000003200000041E0000051C0000061A000007180000091500000A1200000C0F00000E0B0000</Mask>
     <Properties>
      <Property key="ModalityBitArray" value="1" type="bitarray"/>
      <Property key="ClassID" value="1" type="integer"/>
     </Properties>
    </Polygon>
    <Polygon>
     <Mask w="40" x="671" y="396" h="38">100A00000C1000000A1400000917000008190000071B0000061D0000051F000004210000042100000323000003230000022400000225000002250000012600000127000001270000002800000028000000280000012700000127000001260000022500000225000003230000032300000421000004200000051F0000051E0000061C0000071A0000091600000A1300000C0F00000E0A0000</Mask>
     <Properties>
      <Property key="ModalityBitArray" value="1" type="bitarray"/>
      <Property key="ClassID" value="1" type="integer"/>
     </Properties>
    </Polygon>
    <Polygon>
     <Mask w="39" x="877" y="418" h="39">110700000D0D00000A1200000816000007180000061B0000051D0000041E0000032000000320000002220000022200000223000001240000012400000025000000260000002600000026000000270000002700000027000001260000012500000125000002240000022300000322000003210000041F0000041F0000051D0000061B000008180000091600000B1200000C0F00000E09000010040000</Mask>
     <Properties>
      <Property key="ModalityBitArray" value="1" type="bitarray"/>
      <Property key="ClassID" value="1" type="integer"/>
     </Properties>
    </Polygon>
    <Polygon>
     <Mask w="51" x="762" y="604" h="51">16040000130C0000111200000F1600000D1900000B1D00000921000007240000062600000528000005280000042A0000042B0000032C0000032D0000022E0000022F0000022F0000023000000131000001310000003200000033000000330000003300000033000000330000003300000033000001320000013200000131000001310000022F0000022F0000032E0000032D0000042C0000042B00000529000005290000062700000725000008230000092100000A1F00000B1D00000D1900000E16000010120000140C0000</Mask>
     <Properties>
      <Property key="ModalityBitArray" value="1" type="bitarray"/>
      <Property key="ClassID" value="1" type="integer"/>
     </Properties>
    </Polygon>
    <Polygon>
     <Mask w="33" x="590" y="453" h="33">0C0700000A0C00000810000007130000051600000418000003190000031A0000021B0000021C0000021D0000011E0000011F0000011F0000002100000021000000210000012000000120000001200000021E0000021E0000021E0000031C0000031C0000031B0000041A0000051800000616000007140000091100000A0E00000C090000</Mask>
     <Properties>
      <Property key="ModalityBitArray" value="1" type="bitarray"/>
      <Property key="ClassID" value="1" type="integer"/>
     </Properties>
    </Polygon>
    <Polygon>
     <Mask w="54" x="821" y="513" h="54">160A000012120000101600000E1A00000C1D00000B2000000A220000092400000826000007280000062A0000062B0000052C0000052D0000042E00000330000003300000023200000232000002330000013400000135000001350000003600000036000000360000003600000036000000360000003600000135000001340000013400000233000002330000023200000331000003300000042F0000042F0000052D0000052D0000062B0000062B00000729000008280000092600000B2300000C2100000D1E00000E1B00001017000012130000160A0000</Mask>
     <Properties>
      <Property key="ModalityBitArray" value="1" type="bitarray"/>
      <Property key="ClassID" value="1" type="integer"/>
     </Properties>
    </Polygon>
    <Polygon>
     <Mask w="52" x="762" y="416" h="53">14090000120F00000F1500000D1900000B1C00000A1F00000921000008230000072500000627000005290000052A0000042C0000032D0000032E0000022F00000230000001310000013100000131000001320000003300000033000000330000003300000034000000340000003400000034000000340000013200000132000001320000013200000230000002300000032E0000032E0000042C0000042C0000052A0000052A0000062800000726000008240000092200000A2000000B1E00000D1A00000E17000010130000140D000018050000</Mask>
     <Properties>
      <Property key="ModalityBitArray" value="1" type="bitarray"/>
      <Property key="ClassID" value="1" type="integer"/>
     </Properties>
    </Polygon>
    <Polygon>
     <Mask w="41" x="764" y="387" h="41">100900000D0F00000C1200000A15000009180000081A0000061D0000051F000004210000032300000224000002250000012600000127000001270000012700000128000001280000012800000029000000290000002900000029000000290000002800000127000001270000022500000225000003230000032300000421000004200000051E0000061C0000071A0000081800000A1500000B1300000D0E00000F070000</Mask>
     <Properties>
      <Property key="ModalityBitArray" value="1" type="bitarray"/>
      <Property key="ClassID" value="1" type="integer"/>
     </Properties>
    </Polygon>
    <Polygon>
     <Mask w="50" x="578" y="665" h="52">16050000110F00000F1400000D1800000C1A00000B1C00000A1F00000921000008230000072500000626000005280000042A0000042A0000032C0000032C0000022E0000022E0000012F000001300000013000000131000000320000003200000032000000320000003200000032000000320000003200000031000000310000013000000130000001300000022E0000022E0000032D0000032C0000042B00000529000006270000062600000723000008210000091F00000B1B00000C1900000D1600000F120000120C000017040000</Mask>
     <Properties>
      <Property key="ModalityBitArray" value="1" type="bitarray"/>
      <Property key="ClassID" value="1" type="integer"/>
     </Properties>
    </Polygon>
    <Polygon>
     <Mask w="50" x="493" y="568" h="52">16080000120E0000101300000E1700000D1900000B1C00000A1E000009200000072300000625000005260000052700000429000004290000032B0000032B0000022D0000022D0000022E0000012F00000130000001300000013000000031000000320000003200000032000000320000013100000131000001310000013100000131000002300000022F0000032E0000032E0000042D0000042C0000052B0000052A000006280000072700000825000008240000092200000A1F00000C1C00000E18000010140000120F000016090000</Mask>
     <Properties>
      <Property key="ModalityBitArray" value="1" type="bitarray"/>
      <Property key="ClassID" value="1" type="integer"/>
     </Properties>
    </Polygon>
    <Polygon>
     <Mask w="45" x="892" y="437" h="47">16050000110E00000E1300000D1500000B1900000A1B0000091D00000720000006220000052400000425000004260000032700000229000002290000012B0000012B0000012B0000002D0000002D0000002D0000002D0000002D0000002D0000002D0000002D0000002D0000012B0000012B0000012B0000012A00000229000002280000032700000326000004250000042400000522000005210000061F0000071D0000081A0000091800000A1600000C1200000F0D000014050000</Mask>
     <Properties>
      <Property key="ModalityBitArray" value="1" type="bitarray"/>
      <Property key="ClassID" value="1" type="integer"/>
     </Properties>
    </Polygon>
    <Polygon>
     <Mask w="38" x="880" y="392" h="39">0F0800000C1000000B1300000916000008180000061B0000051C0000041E0000041F00000320000002220000022300000124000001250000012500000026000000260000002600000026000000260000002600000026000000250000012400000124000001240000022200000222000003200000031F0000041D0000041D0000051B00000619000008150000091200000B0E00000E09000012030000</Mask>
     <Properties>
      <Property key="ModalityBitArray" value="1" type="bitarray"/>
      <Property key="ClassID" value="1" type="integer"/>
     </Properties>
    </Polygon>
    <Polygon>
     <Mask w="45" x="626" y="419" h="47">16040000120C0000101000000D1500000B180000091C0000081E0000072000000622000005240000042600000327000003280000022A0000022A0000022A0000012C0000012C0000012C0000012C0000002D0000002D0000002D0000002D0000002D0000002D0000002D0000002D0000002C0000002C0000012B0000012A00000229000002280000032700000326000004250000042400000522000006210000071F0000081D0000091B00000A1800000C1400000F0E000011080000</Mask>
     <Properties>
      <Property key="ModalityBitArray" value="1" type="bitarray"/>
      <Property key="ClassID" value="1" type="integer"/>
     </Properties>
    </Polygon>
    <Polygon>
     <Mask w="33" x="480" y="527" h="33">0F0600000B0D000009110000081300000616000005180000041A0000041B0000031C0000021E0000021E0000011F000001200000012000000021000000210000002100000021000001200000011F0000011F0000021E0000021D0000021D0000031B0000031B00000419000005170000051600000614000007120000090E00000B090000</Mask>
     <Properties>
      <Property key="ModalityBitArray" value="1" type="bitarray"/>
      <Property key="ClassID" value="1" type="integer"/>
     </Properties>
    </Polygon>
    <Polygon>
     <Mask w="35" x="453" y="653" h="35">0D0900000B0D000009110000071400000616000005180000041B0000031D0000031E0000021F00000220000001210000012100000023000000230000002300000023000000230000002300000022000000220000012100000120000001200000021E0000021E0000031C0000031B0000041900000517000007140000081200000A0F00000C0A00000F030000</Mask>
     <Properties>
      <Property key="ModalityBitArray" value="1" type="bitarray"/>
      <Property key="ClassID" value="1" type="integer"/>
     </Properties>
    </Polygon>
    <Polygon>
     <Mask w="54" x="457" y="496" h="54">160C00001410000012150000101900000E1D00000D1F00000C2100000A2400000926000008280000072A0000062B0000052D0000042F0000042F000003310000033100000233000002330000023300000135000001350000003600000036000000360000003600000036000000360000003600000036000000360000003600000036000001340000013400000232000002320000023200000330000003300000042E0000042E0000052C0000062A0000062900000727000008250000092300000A2100000C1D00000D1B00000F17000012120000140D0000</Mask>
     <Properties>
      <Property key="ModalityBitArray" value="1" type="bitarray"/>
      <Property key="ClassID" value="1" type="integer"/>
     </Properties>
    </Polygon>
    <Polygon>
     <Mask w="44" x="856" y="537" h="46">100B00000E0F00000C1300000A170000081A0000071C0000071E0000062000000522000004230000042400000325000002270000022700000129000001290000012A0000012A0000002B0000002B0000002C0000002C0000012B0000012B0000012B0000012B0000012B0000012A0000012A000001290000022800000228000002270000032600000325000004240000042300000522000005210000061F0000061E0000071B0000091800000B1400000D10000011080000</Mask>
     <Properties>
      <Property key="ModalityBitArray" value="1" type="bitarray"/>
      <Property key="ClassID" value="1" type="integer"/>
     </Properties>
    </Polygon>
    <Polygon>
     <Mask w="38" x="908" y="407" h="39">110600000E0B00000B100000091400000816000007190000061B0000051D0000041E0000041F00000321000002220000022300000124000001250000012500000026000000260000002600000026000001250000012500000125000001250000022300000223000002230000022200000321000003200000041E0000051D0000061B000007190000081600000A1300000B1000000D0C000011060000</Mask>
     <Properties>
      <Property key="ModalityBitArray" value="1" type="bitarray"/>
      <Property key="ClassID" value="1" type="integer"/>
     </Properties>
    </Polygon>
    <Polygon>
     <Mask w="35" x="780" y="643" h="36">0C0B00000A100000091300000716000006180000051A0000041C0000031D0000021F0000021F000001210000012100000121000000230000002300000023000000230000002300000023000000230000002300000023000000220000002200000120000001200000021E0000021E0000031C0000031B0000041900000517000007140000081100000A0E00000D090000</Mask>
     <Properties>
      <Property key="ModalityBitArray" value="1" type="bitarray"/>
      <Property key="ClassID" value="1" type="integer"/>
     </Properties>
    </Polygon>
    <Polygon>
     <Mask w="45" x="574" y="624" h="46">16040000130B0000101000000E1400000C1700000A1A0000081E00000720000006220000052300000425000004250000032700000228000002290000012A0000012B0000012B0000002C0000002C0000002D0000002D0000002D0000002D0000002D0000002D0000002D0000002D0000002C0000002C0000012A0000012A000002290000022800000327000004250000042400000523000006210000071F0000091C00000A1900000C1600000E120000110D000015050000</Mask>
     <Properties>
      <Property key="ModalityBitArray" value="1" type="bitarray"/>
      <Property key="ClassID" value="1" type="integer"/>
     </Properties>
    </Polygon>
    <Polygon>
     <Mask w="44" x="656" y="369" h="44">15040000110C00000E1200000C1600000A190000091C0000081E00000720000006220000052300000524000004250000032700000327000002280000012A0000012A0000002B0000002B0000002B0000002C0000002C0000002C0000002C0000002B0000002B0000002B0000002B0000012900000129000001290000022800000227000003260000032500000423000005210000061F0000071D0000081B00000A1700000B1400000D1000000F0C0000</Mask>
     <Properties>
      <Property key="ModalityBitArray" value="1" type="bitarray"/>
      <Property key="ClassID" value="1" type="integer"/>
     </Properties>
    </Polygon>
    <Polygon>
     <Mask w="53" x="659" y="674" h="54">150B0000101400000E1800000C1C00000B1E00000A2100000923000008250000072700000629000006290000052B0000042D0000042E0000032F00000330000002310000023200000133000001330000003500000035000000350000003500000035000000350000003500000035000000350000003500000035000000340000003400000133000001330000013200000231000002300000032F0000032E0000042D0000042C0000052B0000062900000628000007260000082400000A2100000C1E00000D1B00000F18000011130000140C000019040000</Mask>
     <Properties>
      <Property key="ModalityBitArray" value="1" type="bitarray"/>
      <Property key="ClassID" value="1" type="integer"/>
     </Properties>
    </Polygon>
    <Polygon>
     <Mask w="48" x="542" y="637" h="47">110C00000F1200000D1600000C1900000A1D0000091F0000082100000723000006250000052700000428000004290000032B0000032B0000032B0000022D0000022D0000022D0000012E0000012E0000012F00000030000000300000003000000030000000300000012F0000012F0000012F0000012E0000022D0000022D0000032C0000032B0000042A00000429000005270000052700000625000007230000082100000A1D00000B1B00000C1800000E14000010100000120C0000</Mask>
     <Properties>
      <Property key="ModalityBitArray" value="1" type="bitarray"/>
      <Property key="ClassID" value="1" type="integer"/>
     </Properties>
    </Polygon>
    <Polygon>
     <Mask w="52" x="580" y="415" h="52">17090000121100000F1600000D1A00000B1D000009210000082300000725000007260000062700000628000005290000042B0000032C0000032D0000022E0000022F0000022F000001300000013100000131000001320000003300000033000000330000003400000034000000340000003400000033000000330000003300000132000001320000013100000230000002300000032E0000032E0000042C0000052B000006290000062800000727000008250000092300000A2100000C1D00000D1A00000F16000011110000140A0000</Mask>
     <Properties>
      <Property key="ModalityBitArray" value="1" type="bitarray"/>
      <Property key="ClassID" value="1" type="integer"/>
     </Properties>
    </Polygon>
    <Polygon>
     <Mask w="47" x="645" y="709" h="47">120900000F1000000D1400000B1800000A1B0000091D0000081F000007210000062300000524000004260000042700000328000003290000022A0000022B0000012C0000012C0000002E0000002E0000002F0000002F0000002F0000002F0000002F0000002F0000002F0000002E0000002E0000012C0000012C0000012C0000022A0000022A0000032800000328000004260000052500000623000007210000081F0000091C00000A1900000B1700000D1300000F10000013090000</Mask>
     <Properties>
      <Property key="ModalityBitArray" value="1" type="bitarray"/>
      <Property key="ClassID" value="1" type="integer"/>
     </Properties>
    </Polygon>
    <Polygon>
     <Mask w="50" x="781" y="362" h="50">15090000111100000F1500000D1800000B1C0000091F00000821000007240000072500000627000005290000042A0000042B0000032C0000022E0000022E000001300000013000000130000000320000003200000032000000320000003200000032000000320000003200000032000001310000013100000131000001310000022F0000022F0000032D0000032D0000042B0000042B0000052900000528000006260000072400000724000008220000092000000A1D00000C1900000E15000010110000140A0000</Mask>
     <Properties>
      <Property key="ModalityBitArray" value="1" type="bitarray"/>
      <Property key="ClassID" value="1" type="integer"/>
     </Properties>
    </Polygon>
    <Polygon>
     <Mask w="53" x="577" y="378" h="53">140D0000111200000F1600000D1A00000C1D00000A20000009220000082400000726000006280000052A0000042C0000042C0000032E0000032F000002300000023100000132000001320000013300000133000001330000003400000034000000350000003500000035000000350000003500000034000000340000003400000034000001320000013200000230000002300000032F0000032E0000042D0000042C0000052A000005290000062800000726000008240000092200000A2000000B1D00000D1A00000E17000010120000130A0000</Mask>
     <Properties>
      <Property key="ModalityBitArray" value="1" type="bitarray"/>
      <Property key="ClassID" value="1" type="integer"/>
     </Properties>
    </Polygon>
    <Polygon>
     <Mask w="37" x="815" y="351" h="37">0E0900000B0E00000A1100000814000007170000051A0000041C0000031E0000031E0000022000000220000001220000012200000024000000240000002400000025000000250000002500000025000000250000002500000124000001230000022200000222000003210000041F0000051E0000061C0000071A000008180000091600000B1300000C1100000F0C000011080000</Mask>
     <Properties>
      <Property key="ModalityBitArray" value="1" type="bitarray"/>
      <Property key="ClassID" value="1" type="integer"/>
     </Properties>
    </Polygon>
    <Polygon>
     <Mask w="47" x="549" y="685" h="46">110B00000F1100000D1500000B180000091C0000081E00000720000006220000052400000525000004260000042700000329000003290000022A0000022B0000012C0000012C0000012D0000012D0000002F0000002F0000002F0000002F0000002F0000012E0000012E0000012E0000022C0000022C0000032B0000032B000004290000042900000527000005260000062400000722000007210000081F0000091D00000A1B00000C1700000E130000100E000014080000</Mask>
     <Properties>
      <Property key="ModalityBitArray" value="1" type="bitarray"/>
      <Property key="ClassID" value="1" type="integer"/>
     </Properties>
    </Polygon>
    <Polygon>
     <Mask w="46" x="800" y="621" h="43">110D00000F1200000D1600000B190000091D0000081F00000721000006230000052400000426000004270000032800000329000003290000022B0000022B0000012C0000012D0000012D0000002E0000002E0000002E0000002E0000002E0000012D0000012D0000012D0000022C0000022C0000032A0000032A0000042800000526000005260000062400000722000008200000091E00000A1C00000B1900000D1600000F11000013080000</Mask>
     <Properties>
      <Property key="ModalityBitArray" value="1" type="bitarray"/>
      <Property key="ClassID" value="1" type="integer"/>
     </Properties>
    </Polygon>
    <Polygon>
     <Mask w="43" x="522" y="696" h="45">15040000100C00000C1200000A15000008180000071B0000061D0000051F0000042100000422000003240000032500000226000002270000012800000129000001290000002A0000002B0000002B0000002B0000002B0000002B0000002B0000002B0000002B0000002B0000002A000001290000012900000129000002270000022700000325000003240000042300000422000005200000071D0000081B0000091900000A1700000B1400000D11000011090000</Mask>
     <Properties>
      <Property key="ModalityBitArray" value="1" type="bitarray"/>
      <Property key="ClassID" value="1" type="integer"/>
     </Properties>
    </Polygon>
    <Polygon>
     <Mask w="41" x="790" y="573" h="42">100800000C100000091500000817000007190000061B0000051D0000041F00000321000002230000022300000125000001250000012600000027000000280000002800000029000000290000002900000029000000290000002900000029000000280000002800000127000001270000022500000324000003230000042200000421000005200000051F0000061D0000071A0000091700000A1400000C110000100B000014040000</Mask>
     <Properties>
      <Property key="ModalityBitArray" value="1" type="bitarray"/>
      <Property key="ClassID" value="1" type="integer"/>
     </Properties>
    </Polygon>
    <Polygon>
     <Mask w="51" x="853" y="490" h="52">120E00000F1300000D1700000C1900000A1D00000920000008220000072400000626000005280000042A0000042B0000032D0000032D0000022F0000022F00000131000001310000003200000032000000330000003300000033000000330000003300000033000000330000003300000033000000330000003300000132000001320000013200000230000002300000032E0000032D0000042C0000042B0000052900000528000006270000072500000823000008220000091F00000A1D00000C1A00000E1600000F130000110E0000</Mask>
     <Properties>
      <Property key="ModalityBitArray" value="1" type="bitarray"/>
      <Property key="ClassID" value="1" type="integer"/>
     </Properties>
    </Polygon>
    <Polygon>
     <Mask w="40" x="505" y="724" h="40">120700000E0E00000B1300000917000008190000071B0000061D0000051F0000042100000421000003230000032300000225000002250000012600000127000001270000002800000028000000280000002800000028000000280000002700000027000001260000012500000125000002230000022300000321000003210000041F0000051D0000071A000008180000091600000B1200000D0E00000F080000</Mask>
     <Properties>
      <Property key="ModalityBitArray" value="1" type="bitarray"/>
      <Property key="ClassID" value="1" type="integer"/>
     </Properties>
    </Polygon>
    <Polygon>
     <Mask w="50" x="884" y="532" h="49">140C0000101200000E1600000C1900000B1C0000091F0000082100000723000006250000062500000527000004290000042A0000032B0000032C0000022D0000022E0000012F0000012F0000012F00000130000000310000003100000031000000310000003200000032000000320000003200000031000001300000012F0000012F0000022E0000022D0000032C0000032B0000042A00000528000006270000062600000724000008220000091F00000A1D00000B1B00000C1800000E140000120D0000</Mask>
     <Properties>
      <Property key="ModalityBitArray" value="1" type="bitarray"/>
      <Property key="ClassID" value="1" type="integer"/>
     </Properties>
    </Polygon>
    <Polygon>
     <Mask w="42" x="491" y="674" h="42">14040000100C00000D1100000B15000009180000081A0000071C0000061E0000052000000422000004220000032400000225000002260000012700000128000001280000002A0000002A0000002A0000002A0000002A0000002A0000002A0000002A000001290000012900000128000001280000022600000226000002250000032400000422000004210000051F0000061D0000071B0000091700000A1400000C1000000F0A0000</Mask>
     <Properties>
      <Property key="ModalityBitArray" value="1" type="bitarray"/>
      <Property key="ClassID" value="1" type="integer"/>
     </Properties>
    </Polygon>
    <Polygon>
     <Mask w="51" x="571" y="709" h="49">140C0000121000000F1500000D1900000B1D00000A2000000922000008240000072600000627000005290000042A0000032C0000032D0000022E0000022F0000022F000001310000013100000131000001310000003300000033000000330000003300000033000000330000003300000033000000320000013100000130000001300000022F0000022E0000032D0000042B0000042B00000529000006280000072600000725000008230000092000000A1D00000C1A00000E16000010120000120D0000</Mask>
     <Properties>
      <Property key="ModalityBitArray" value="1" type="bitarray"/>
      <Property key="ClassID" value="1" type="integer"/>
     </Properties>
    </Polygon>
    <Polygon>
     <Mask w="44" x="916" y="551" h="43">120900000F0F00000D1300000B170000091A0000081D0000071F00000621000005220000042400000325000003260000022700000228000002280000012A0000012A0000012A0000012B0000002C0000002C0000002C0000002C0000012B0000012B0000012B000002290000022900000229000003280000032700000426000004250000052400000622000007200000081E0000091C00000A1A00000B1700000D130000110C000015040000</Mask>
     <Properties>
      <Property key="ModalityBitArray" value="1" type="bitarray"/>
      <Property key="ClassID" value="1" type="integer"/>
     </Properties>
    </Polygon>
    <Polygon>
     <Mask w="48" x="679" y="349" h="48">14080000110E00000F1200000D1600000C1900000A1C0000091F000008210000072300000624000005260000042700000428000003290000032A0000022B0000022C0000012D0000012D0000012E0000012E0000002F000000300000003000000030000000300000002F0000002F0000002F0000012E0000012E0000022C0000022C0000022C0000032A0000032A0000032900000428000005260000062400000722000008200000091E00000A1C00000B1900000D1600000F11000014080000</Mask>
     <Properties>
      <Property key="ModalityBitArray" value="1" type="bitarray"/>
      <Property key="ClassID" value="1" type="integer"/>
     </Properties>
    </Polygon>
    <Polygon>
     <Mask w="43" x="938" y="572" h="43">110A00000F0F00000D1300000B160000091A0000081C0000061F000005210000042200000423000003250000032500000227000002270000012900000129000001290000002B0000002B0000002B0000002B0000002B0000002B0000012A0000012A0000012A0000012A0000012A00000229000002280000022800000326000004240000042300000522000006200000071E0000081C0000091900000B1600000D1200000F0E000012070000</Mask>
     <Properties>
      <Property key="ModalityBitArray" value="1" type="bitarray"/>
      <Property key="ClassID" value="1" type="integer"/>
     </Properties>
    </Polygon>
    <Polygon>
     <Mask w="51" x="756" y="335" h="54">170B000012130000101600000E1A00000D1C00000B1F00000A2100000922000008240000072600000628000005290000042B0000042C0000032D0000032E0000022F000002300000023000000131000001310000013100000132000000330000003300000033000000330000003300000033000000330000003300000033000001310000013100000230000002300000022F0000032E0000032D0000042C0000042B0000052A00000529000006270000062600000725000008230000092100000B1E00000C1B00000E180000101400001210000015090000</Mask>
     <Properties>
      <Property key="ModalityBitArray" value="1" type="bitarray"/>
      <Property key="ClassID" value="1" type="integer"/>
     </Properties>
    </Polygon>
    <Polygon>
     <Mask w="40" x="706" y="332" h="39">110A00000E0F00000C1200000B15000009180000081A0000071C0000061D0000051F00000421000004220000032400000225000002250000012700000127000000280000002800000028000000280000002800000028000001260000012600000126000002240000022400000223000003220000032200000321000004200000051E0000061C000007190000091600000A1300000C0F00000F090000</Mask>
     <Properties>
      <Property key="ModalityBitArray" value="1" type="bitarray"/>
      <Property key="ClassID" value="1" type="integer"/>
     </Properties>
    </Polygon>
    <Polygon>
     <Mask w="40" x="926" y="387" h="41">110700000D0E00000A1300000915000007190000061B0000051D0000041F0000041F0000032100000222000002230000012500000125000000270000002700000027000000280000002800000028000000280000002800000028000000280000002800000027000001260000012600000126000002240000022400000322000004210000051F0000051E0000061C000007190000091600000B1200000D0E000010080000</Mask>
     <Properties>
      <Property key="ModalityBitArray" value="1" type="bitarray"/>
      <Property key="ClassID" value="1" type="integer"/>
     </Properties>
    </Polygon>
    <Polygon>
     <Mask w="49" x="551" y="737" h="47">14090000101100000E1500000C1800000B1B0000091F00000821000007230000062400000526000004280000032A0000032A0000022C0000022C0000012E0000012E0000003000000030000000310000003100000031000000310000003100000031000000310000003100000030000000300000002F0000012E0000012E0000022C0000022C0000032A000004290000042800000527000006250000072300000722000008200000091E00000B1A00000F140000130D000017040000</Mask>
     <Properties>
      <Property key="ModalityBitArray" value="1" type="bitarray"/>
      <Property key="ClassID" value="1" type="integer"/>
     </Properties>
    </Polygon>
    <Polygon>
     <Mask w="45" x="827" y="561" h="43">14080000110E00000F1200000E1500000C1800000A1B0000091D00000720000006220000052300000425000004250000032700000229000002290000012B0000012B0000012B0000012B0000002C0000002C0000002C0000002D0000012C0000012C0000012C0000012B0000012B0000012B000002290000022900000327000004260000042500000523000006210000071F0000081D0000091B00000A1800000C1500000E110000100B0000</Mask>
     <Properties>
      <Property key="ModalityBitArray" value="1" type="bitarray"/>
      <Property key="ClassID" value="1" type="integer"/>
     </Properties>
    </Polygon>
    <Polygon>
     <Mask w="33" x="545" y="477" h="32">0B0C0000090F000007120000061400000516000004180000031A0000031A0000021C0000011E0000011E000000200000002000000020000000200000002000000021000000210000002100000120000001200000011F0000021E0000021D0000031C0000041A000004190000051600000515000006120000080F00000A0B0000</Mask>
     <Properties>
      <Property key="ModalityBitArray" value="1" type="bitarray"/>
      <Property key="ClassID" value="1" type="integer"/>
     </Properties>
    </Polygon>
    <Polygon>
     <Mask w="43" x="622" y="380" h="42">110D00000E1200000D1500000B1900000A1B0000081E000006200000052200000523000004240000042500000326000003270000022800000228000001290000012A0000012A0000012A0000002B0000002B0000002B0000002B0000012A0000012A0000012A0000012A00000228000002280000032600000326000004240000052300000522000006200000071E0000081C00000A1900000B1600000D120000100D000014070000</Mask>
     <Properties>
      <Property key="ModalityBitArray" value="1" type="bitarray"/>
      <Property key="ClassID" value="1" type="integer"/>
     </Properties>
    </Polygon>
    <Polygon>
     <Mask w="47" x="801" y="320" h="47">13090000101000000E1400000C1800000B1A00000A1C0000091E000008200000072200000623000005250000042700000329000003290000022B0000022C0000012D0000012D0000012E0000012E0000012E0000002F0000002F0000002F0000002F0000002F0000002F0000002F0000012D0000012D0000022C0000022C0000032A0000032A0000042800000428000005260000062400000623000007210000081F0000091D00000A1B00000B1800000D140000100F0000120B0000</Mask>
     <Properties>
      <Property key="ModalityBitArray" value="1" type="bitarray"/>
      <Property key="ClassID" value="1" type="integer"/>
     </Properties>
    </Polygon>
    <Polygon>
     <Mask w="39" x="553" y="420" h="38">0D0C00000B10000009140000081600000718000007190000061B0000051D0000041E0000032000000321000002220000022300000124000001240000012500000026000000260000002600000027000000270000002700000026000000260000002500000124000001240000022200000222000003200000031F0000041D0000051B00000619000007160000091200000B0E00000D090000</Mask>
     <Properties>
      <Property key="ModalityBitArray" value="1" type="bitarray"/>
      <Property key="ClassID" value="1" type="integer"/>
     </Properties>
    </Polygon>
    <Polygon>
     <Mask w="44" x="423" y="648" h="45">100900000E0F00000C1400000A180000091A0000081C0000061F00000521000004230000032500000325000002270000022700000129000001290000002B0000002B0000002B0000002C0000002C0000002C0000002C0000002C0000002C0000002C0000012B0000012B0000012A0000012A00000229000002290000032700000327000004250000052400000622000007210000081F0000091D00000A1A00000B1800000D1400000E120000100E000013080000</Mask>
     <Properties>
      <Property key="ModalityBitArray" value="1" type="bitarray"/>
      <Property key="ClassID" value="1" type="integer"/>
     </Properties>
    </Polygon>
    <Polygon>
     <Mask w="36" x="921" y="520" h="38">0D0A00000A100000081400000716000006180000051A0000041C0000031D0000031E0000021F0000012100000121000000230000002300000024000000240000002400000024000000240000002400000024000000240000002400000024000001220000012200000220000002200000031E0000031E0000031D0000041B0000051900000617000008140000091100000B0C00000D060000</Mask>
     <Properties>
      <Property key="ModalityBitArray" value="1" type="bitarray"/>
      <Property key="ClassID" value="1" type="integer"/>
     </Properties>
    </Polygon>
    <Polygon>
     <Mask w="34" x="896" y="499" h="34">0D0600000B0B0000090F000007130000061500000517000004190000031B0000031B0000021D0000021D0000011F0000011F0000011F000000210000002100000021000000220000002200000022000000220000002100000021000000200000011F0000011E0000021C0000021B0000031900000417000005150000071100000A0C00000E050000</Mask>
     <Properties>
      <Property key="ModalityBitArray" value="1" type="bitarray"/>
      <Property key="ClassID" value="1" type="integer"/>
     </Properties>
    </Polygon>
    <Polygon>
     <Mask w="50" x="574" y="344" h="50">130A0000101100000E1500000C1900000B1C00000A1E00000821000007230000062500000527000005280000042A0000042A0000032C0000032C0000022E0000022E0000022E0000012F0000013000000130000001300000003100000031000000320000003200000131000001310000013100000130000001300000022F0000022F0000022E0000032D0000032C0000042A0000042A00000528000006260000062500000723000008210000091F00000B1C00000C1900000D1600000F120000120D000016050000</Mask>
     <Properties>
      <Property key="ModalityBitArray" value="1" type="bitarray"/>
      <Property key="ClassID" value="1" type="integer"/>
     </Properties>
    </Polygon>
    <Polygon>
     <Mask w="46" x="470" y="697" h="46">130800000F1000000D1500000B1900000A1B0000091D0000081F0000072100000623000005250000042700000328000003290000022A0000022B0000022B0000022B0000012D0000012D0000012D0000012D0000002E0000002E0000002E0000002E0000002E0000012D0000012D0000012D0000012C0000022B0000022A000003290000032800000427000005250000052400000623000007210000081F0000091D00000A1A00000B1800000D140000100F000012090000</Mask>
     <Properties>
      <Property key="ModalityBitArray" value="1" type="bitarray"/>
      <Property key="ClassID" value="1" type="integer"/>
     </Properties>
    </Polygon>
    <Polygon>
     <Mask w="41" x="514" y="750" h="42">120900000E0F00000C1300000A16000008190000071B0000061D0000051F0000042100000323000002240000022500000126000001270000012700000028000000290000002900000029000000290000002900000029000000290000002900000029000000290000002900000127000001270000022600000225000003240000042200000422000005200000061E0000071C0000081A0000091700000A1400000C1000000E0C0000</Mask>
     <Properties>
      <Property key="ModalityBitArray" value="1" type="bitarray"/>
      <Property key="ClassID" value="1" type="integer"/>
     </Properties>
    </Polygon>
    <Polygon>
     <Mask w="45" x="551" y="323" h="44">130800000F1000000C1500000A190000091B0000071E000006200000052200000424000004250000032700000228000002290000012A0000012B0000012B0000002D0000002D0000002D0000002D0000002D0000002D0000002D0000002D0000002D0000002D0000002D0000012C0000012B0000022A00000229000003280000032700000426000004250000052300000621000007200000081E0000091C00000B1800000C1500000E110000100D0000</Mask>
     <Properties>
      <Property key="ModalityBitArray" value="1" type="bitarray"/>
      <Property key="ClassID" value="1" type="integer"/>
     </Properties>
    </Polygon>
    <Polygon>
     <Mask w="46" x="940" y="361" h="47">130800000F0E00000D1300000B1700000A1A0000081E000007200000062200000524000005240000042600000328000002290000022A0000012B0000012C0000012C0000002D0000002D0000002E0000002E0000002E0000002E0000002E0000002E0000002E0000002E0000002D0000002D0000012C0000012C0000022B0000022A000003290000032900000427000004260000052400000622000007210000081F0000091D00000A1A00000B1700000D1300000F0F000013080000</Mask>
     <Properties>
      <Property key="ModalityBitArray" value="1" type="bitarray"/>
      <Property key="ClassID" value="1" type="integer"/>
     </Properties>
    </Polygon>
    <Polygon>
     <Mask w="44" x="651" y="334" h="43">120800000E1000000C1400000A180000091B0000081D0000071F0000062000000522000005230000042400000326000003260000022800000228000002280000012A0000012A0000012A0000012A0000002B0000002C0000002C0000002C0000012B0000012A0000012A0000012A000002280000022800000227000003260000042400000522000006210000071F0000081D0000091B00000A1800000B1600000D1200000F0E000012080000</Mask>
     <Properties>
      <Property key="ModalityBitArray" value="1" type="bitarray"/>
      <Property key="ClassID" value="1" type="integer"/>
     </Properties>
    </Polygon>
    <Polygon>
     <Mask w="49" x="469" y="613" h="48">120A0000101000000E1400000D1700000B1B00000A1E000009200000072300000624000005260000052700000429000004290000032B0000032C0000022D0000022E0000012F0000013000000130000001300000003100000031000000310000003100000031000001300000013000000130000001300000022F0000022E0000022E0000032D0000032C0000042B0000042A00000528000006260000062600000724000008220000092000000B1D00000C1B00000E1700001211000017090000</Mask>
     <Properties>
      <Property key="ModalityBitArray" value="1" type="bitarray"/>
      <Property key="ClassID" value="1" type="integer"/>
     </Properties>
    </Polygon>
    <Polygon>
     <Mask w="45" x="713" y="301" h="47">14050000100D00000D1200000B1500000A180000081C0000071E000006200000052200000424000003260000032600000228000002280000012A0000012A0000002B0000002C0000002C0000002C0000002D0000002D0000002D0000002D0000002D0000002D0000002D0000002D0000002D0000002C0000012B0000012B0000022A00000229000003280000032700000425000004250000052300000621000006200000071E0000081C00000A1800000B1500000D110000100C0000</Mask>
     <Properties>
      <Property key="ModalityBitArray" value="1" type="bitarray"/>
      <Property key="ClassID" value="1" type="integer"/>
     </Properties>
    </Polygon>
    <Polygon>
     <Mask w="48" x="699" y="270" h="48">14090000101100000E1500000C1800000B1B00000A1D00000820000007220000062400000525000005260000042700000428000003290000032A0000022B0000022C0000022D0000012E0000012F0000012F00000030000000300000003000000030000000300000012F0000012F0000012F0000012F0000012E0000022D0000022D0000032C0000032B0000042A00000528000005270000062600000724000008220000092000000A1D00000B1B00000D17000010120000120E000016080000</Mask>
     <Properties>
      <Property key="ModalityBitArray" value="1" type="bitarray"/>
      <Property key="ClassID" value="1" type="integer"/>
     </Properties>
    </Polygon>
    <Polygon>
     <Mask w="42" x="541" y="772" h="42">15040000120B00000F1000000C1500000A180000091A0000071C0000061E000005200000042200000324000002260000022600000127000001280000012800000029000000290000002A0000002A0000002A0000002A0000002A0000002A0000002A0000002A0000002900000128000001280000022700000226000003250000042300000422000005200000061E0000071C0000091800000A1600000C1200000E0E000011080000</Mask>
     <Properties>
      <Property key="ModalityBitArray" value="1" type="bitarray"/>
      <Property key="ClassID" value="1" type="integer"/>
     </Properties>
    </Polygon>
    <Polygon>
     <Mask w="48" x="435" y="527" h="48">15090000110F00000F1400000D1800000C1B00000B1D00000A1F0000092100000823000007250000062600000528000004290000042A0000032B0000032C0000022D0000022E0000012F0000012F0000012F00000030000000300000003000000030000000300000003000000030000000300000012E0000012E0000022C0000022C0000032B000004290000042900000527000006260000072400000723000008210000091F00000A1C00000C1800000D1500000F110000120C000016060000</Mask>
     <Properties>
      <Property key="ModalityBitArray" value="1" type="bitarray"/>
      <Property key="ClassID" value="1" type="integer"/>
     </Properties>
    </Polygon>
    <Polygon>
     <Mask w="37" x="672" y="315" h="35">0D0D00000A120000091400000816000006190000051B0000041D0000031F00000221000002210000012200000123000000240000002400000024000000250000002500000025000000240000002400000024000001230000012300000221000002210000031F0000031F0000041D0000041D0000051B00000718000008150000091200000A0F00000C0B0000</Mask>
     <Properties>
      <Property key="ModalityBitArray" value="1" type="bitarray"/>
      <Property key="ClassID" value="1" type="integer"/>
     </Properties>
    </Polygon>
    <Polygon>
     <Mask w="41" x="919" y="456" h="42">110400000E0B00000C1100000A15000009170000071A0000061C0000051E0000051F000004200000032200000323000002240000022500000126000001270000002800000028000000290000002900000029000000290000002900000029000000290000002800000028000001260000012600000126000002240000022400000322000003210000041F0000041E0000051D0000061B0000081800000A1400000C1000000F0B0000</Mask>
     <Properties>
      <Property key="ModalityBitArray" value="1" type="bitarray"/>
      <Property key="ClassID" value="1" type="integer"/>
     </Properties>
    </Polygon>
    <Polygon>
     <Mask w="42" x="851" y="582" h="43">14040000100C00000E1000000C1400000B170000091A0000081C0000071E00000521000004220000032400000324000002260000022600000227000001280000012900000129000001290000002A0000002A0000002A0000002A0000012900000129000001280000012800000227000002260000022600000325000003240000042300000422000005200000061E0000081B0000091900000A1700000B1500000C1200000E0E000015040000</Mask>
     <Properties>
      <Property key="ModalityBitArray" value="1" type="bitarray"/>
      <Property key="ClassID" value="1" type="integer"/>
     </Properties>
    </Polygon>
    <Polygon>
     <Mask w="41" x="518" y="481" h="39">110900000D1000000A15000008190000071B0000061E0000052000000421000003230000032300000225000002250000012600000127000001270000012700000028000000290000002900000029000000290000002800000028000000280000012600000126000002250000022400000323000004210000051F0000051F0000061D0000071B000008180000091600000A1400000C1000000F0C0000</Mask>
     <Properties>
      <Property key="ModalityBitArray" value="1" type="bitarray"/>
      <Property key="ClassID" value="1" type="integer"/>
     </Properties>
    </Polygon>
    <Polygon>
     <Mask w="40" x="827" y="641" h="41">110800000E0E00000C1200000A15000008180000071A0000061C0000061D0000051F000004210000032200000224000002240000012600000126000000270000002800000028000000280000002800000028000000280000002800000028000000270000002700000126000001260000012500000224000002230000032200000420000004200000051E0000061B000007180000091400000A1100000C0D000010070000</Mask>
     <Properties>
      <Property key="ModalityBitArray" value="1" type="bitarray"/>
      <Property key="ClassID" value="1" type="integer"/>
     </Properties>
    </Polygon>
    <Polygon>
     <Mask w="35" x="483" y="740" h="34">0F0300000A0B000008100000071300000616000005180000041A0000031C0000021E0000021F00000120000001210000012100000022000000230000002300000023000000230000002300000122000001220000012100000121000002200000021F0000031E0000041C0000041C0000051A00000618000007150000081200000A0E00000C090000</Mask>
     <Properties>
      <Property key="ModalityBitArray" value="1" type="bitarray"/>
      <Property key="ClassID" value="1" type="integer"/>
     </Properties>
    </Polygon>
    <Polygon>
     <Mask w="43" x="949" y="540" h="42">130400000F0C00000D1100000B1500000A180000091B0000081D0000071F0000062000000522000004240000032500000326000002280000022800000228000002290000012A0000012A0000012A0000012A0000002B0000002B0000002B0000002A000001290000012900000129000001280000022700000227000003250000032500000423000005210000061E0000071C0000081A0000091700000B1300000E0E000012040000</Mask>
     <Properties>
      <Property key="ModalityBitArray" value="1" type="bitarray"/>
      <Property key="ClassID" value="1" type="integer"/>
     </Properties>
    </Polygon>
    <Polygon>
     <Mask w="42" x="494" y="463" h="41">120700000F0C00000D1100000B1500000A170000081A0000071C0000061E00000520000004210000032300000323000002250000022500000226000001270000012800000029000000290000002A000001290000012900000129000001290000022800000228000002280000032600000326000004240000042400000522000006200000071F0000081D0000091B00000B1700000C1500000E110000110C000014060000</Mask>
     <Properties>
      <Property key="ModalityBitArray" value="1" type="bitarray"/>
      <Property key="ClassID" value="1" type="integer"/>
     </Properties>
    </Polygon>
    <Polygon>
     <Mask w="45" x="410" y="511" h="45">110900000E0F00000C1300000A170000091A0000071D0000061F000005210000042200000423000003250000022700000227000001290000012A0000012A0000002B0000002C0000002C0000002C0000002D0000002D0000002D0000002D0000002C0000002C0000002C0000002C0000012A0000012A0000012A000002280000022800000326000003250000042300000522000006200000081E0000091C00000A1900000B1600000D1100000F0D000011070000</Mask>
     <Properties>
      <Property key="ModalityBitArray" value="1" type="bitarray"/>
      <Property key="ClassID" value="1" type="integer"/>
     </Properties>
    </Polygon>
    <Polygon>
     <Mask w="44" x="881" y="575" h="44">100400000D0A00000B0E00000A1100000815000007190000061C0000051E0000042100000323000003240000022500000226000002270000012800000129000001290000012A0000002B0000002B0000002C0000002C0000002C0000002C0000002C0000002C0000012B0000012B0000012B00000229000002290000032700000326000004250000052300000522000006200000071E0000081C0000091A00000A1700000C1400000F0E000011080000</Mask>
     <Properties>
      <Property key="ModalityBitArray" value="1" type="bitarray"/>
      <Property key="ClassID" value="1" type="integer"/>
     </Properties>
    </Polygon>
    <Polygon>
     <Mask w="40" x="968" y="518" h="40">110400000F0A00000D1000000B14000009170000071A0000061C0000051E0000041F00000420000003220000022300000224000001250000012600000027000000270000002800000028000000280000002800000028000000280000002800000028000001270000012600000126000002240000022400000322000004200000051F0000051E0000061C0000071A0000091700000A1500000C1000000F080000</Mask>
     <Properties>
      <Property key="ModalityBitArray" value="1" type="bitarray"/>
      <Property key="ClassID" value="1" type="integer"/>
     </Properties>
    </Polygon>
    <Polygon>
     <Mask w="50" x="719" y="677" h="49">15090000130F0000111300000F1600000D1A00000B1D00000A1F00000822000007240000062600000528000005290000042A0000032C0000032C0000022E0000022E0000013000000130000000320000003200000032000000320000003200000032000000320000003200000032000000320000003100000130000001300000022F0000022E0000032D0000032C0000042A0000042A00000528000006260000062500000723000008210000091F00000A1D00000B1A00000D16000010110000120D0000</Mask>
     <Properties>
      <Property key="ModalityBitArray" value="1" type="bitarray"/>
      <Property key="ClassID" value="1" type="integer"/>
     </Properties>
    </Polygon>
    <Polygon>
     <Mask w="48" x="819" y="292" h="47">0F0E00000D1200000B1600000A190000081C0000071F0000062100000523000005240000042600000328000003280000022A0000022B0000012C0000012D0000012D0000012E0000012E0000002F0000002F0000003000000030000000300000003000000030000000300000002F0000012E0000012E0000012E0000012D0000022C0000022B0000032A0000032A00000428000005270000062500000723000008200000091E00000A1C00000B1900000D1600000F120000110E0000</Mask>
     <Properties>
      <Property key="ModalityBitArray" value="1" type="bitarray"/>
      <Property key="ClassID" value="1" type="integer"/>
     </Properties>
    </Polygon>
    <Polygon>
     <Mask w="42" x="547" y="379" h="41">0E0C00000C1000000A1400000917000008190000071B0000061D0000051F00000520000004220000032300000324000002260000022600000127000001280000002900000029000000290000002A0000002A0000002A0000002A0000002A0000012800000128000001280000022600000226000003240000032300000422000004210000051F0000061E0000071C0000081A00000A1600000C1200000E0D000011030000</Mask>
     <Properties>
      <Property key="ModalityBitArray" value="1" type="bitarray"/>
      <Property key="ClassID" value="1" type="integer"/>
     </Properties>
    </Polygon>
    <Polygon>
     <Mask w="44" x="462" y="567" h="43">100A00000D0F00000B13000009170000081A0000061D0000051F000004210000032400000325000002270000022700000129000001290000002B0000002B0000002B0000002C0000002C0000002C0000002C0000002C0000002C0000002C0000002C0000002C0000002C0000002C0000012A0000012A0000022800000228000003260000042500000424000005220000061F0000071D0000081B0000091800000B1500000D110000110B0000</Mask>
     <Properties>
      <Property key="ModalityBitArray" value="1" type="bitarray"/>
      <Property key="ClassID" value="1" type="integer"/>
     </Properties>
    </Polygon>
    <Polygon>
     <Mask w="42" x="849" y="277" h="42">0F0900000D0F00000B1300000917000008190000071B0000061D0000061E000005200000042100000422000003240000022500000226000001270000012800000128000000290000002A0000002A0000002A0000002A0000002A0000002A0000002A0000012900000128000001280000022700000226000003250000032400000422000005210000061F0000071D0000081B0000091900000A1700000B1400000D10000011080000</Mask>
     <Properties>
      <Property key="ModalityBitArray" value="1" type="bitarray"/>
      <Property key="ClassID" value="1" type="integer"/>
     </Properties>
    </Polygon>
    <Polygon>
     <Mask w="37" x="945" y="471" h="38">120300000F0A00000C0F00000A1300000816000006190000051B0000041D0000041E0000031F000002210000022100000123000001230000002500000025000000250000002500000025000000250000002500000025000000250000012400000124000002220000022200000320000003200000041E0000051C0000051B00000619000007170000091300000B1000000E0A000011030000</Mask>
     <Properties>
      <Property key="ModalityBitArray" value="1" type="bitarray"/>
      <Property key="ClassID" value="1" type="integer"/>
     </Properties>
    </Polygon>
    <Polygon>
     <Mask w="34" x="801" y="406" h="34">0D0700000A0E000009110000081300000715000005180000041A0000031B0000031C0000021E000001200000012000000021000000210000002100000022000000220000002200000021000000210000002100000020000000200000011E0000011E0000011D0000021B000003190000041800000516000007130000081000000A0C00000C070000</Mask>
     <Properties>
      <Property key="ModalityBitArray" value="1" type="bitarray"/>
      <Property key="ClassID" value="1" type="integer"/>
     </Properties>
    </Polygon>
    <Polygon>
     <Mask w="46" x="741" y="707" h="47">0F0D00000D1100000B1600000A190000081C0000071E0000062000000522000005230000042500000326000003270000022800000229000002290000022A0000012B0000012C0000012C0000012C0000002D0000002E0000002E0000002E0000002E0000002E0000002D0000002D0000012C0000012C0000012B0000022A0000022A0000032800000328000004260000052400000523000006210000071F0000081D0000091B00000A1900000C1500000E110000100C000013070000</Mask>
     <Properties>
      <Property key="ModalityBitArray" value="1" type="bitarray"/>
      <Property key="ClassID" value="1" type="integer"/>
     </Properties>
    </Polygon>
    <Polygon>
     <Mask w="54" x="417" y="560" h="52">160B000012130000101700000E1B00000D1D00000B2100000A230000092500000728000006290000052B0000052C0000042E0000042E00000330000003300000023200000232000001330000013400000134000001340000003500000035000000360000003600000036000000360000003500000035000000350000013400000133000002320000023200000231000003300000032F0000042E0000042D0000052B0000062A0000062900000727000008250000092300000B1F00000C1D00000D1A00000F16000011120000140D0000</Mask>
     <Properties>
      <Property key="ModalityBitArray" value="1" type="bitarray"/>
      <Property key="ClassID" value="1" type="integer"/>
     </Properties>
    </Polygon>
    <Polygon>
     <Mask w="47" x="430" y="678" h="49">15050000110D00000F1100000D1500000B190000091C0000081E000006210000052300000425000004260000032700000328000003280000022A0000022A0000012C0000012C0000012D0000012D0000002E0000002E0000002F0000002F0000002F0000002F0000002F0000002E0000002E0000012D0000012D0000012C0000022B0000022B0000032A00000329000004280000042700000525000005250000062300000721000007200000081D0000091B00000B1700000E130000100F000014090000</Mask>
     <Properties>
      <Property key="ModalityBitArray" value="1" type="bitarray"/>
      <Property key="ClassID" value="1" type="integer"/>
     </Properties>
    </Polygon>
    <Polygon>
     <Mask w="34" x="995" y="532" h="35">120400000D0B00000B0E000009110000071400000617000005190000041B0000031C0000021E0000021E000001200000012000000021000000220000002200000022000000220000002200000022000000220000012100000120000001200000021E0000021E0000031C0000031C0000041A0000051800000616000007140000091000000B0C00000E060000</Mask>
     <Properties>
      <Property key="ModalityBitArray" value="1" type="bitarray"/>
      <Property key="ClassID" value="1" type="integer"/>
     </Properties>
    </Polygon>
    <Polygon>
     <Mask w="47" x="381" y="526" h="46">14080000110D00000F1200000D1700000B1B0000091E00000820000007220000062400000525000004270000042700000329000003290000022B0000022B0000022C0000012D0000012D0000012D0000012E0000002F0000002F0000002F0000002F0000012E0000012E0000012E0000012D0000022C0000022B0000022B0000032A000004280000052700000625000006250000072300000722000008200000091E00000A1C00000B1900000D1600000F110000110B0000</Mask>
     <Properties>
      <Property key="ModalityBitArray" value="1" type="bitarray"/>
      <Property key="ClassID" value="1" type="integer"/>
     </Properties>
    </Polygon>
    <Polygon>
     <Mask w="39" x="414" y="599" h="39">110800000F0C00000D0F00000B1300000A15000008180000061B0000051D0000051E0000041F00000321000003210000022300000223000001250000012500000125000000270000002700000027000000270000002600000026000001250000012500000125000002240000022300000322000003210000041F0000051D0000061B00000719000008160000091400000A1100000C0D00000F070000</Mask>
     <Properties>
      <Property key="ModalityBitArray" value="1" type="bitarray"/>
      <Property key="ClassID" value="1" type="integer"/>
     </Properties>
    </Polygon>
    <Polygon>
     <Mask w="40" x="390" y="489" h="42">110400000E0B00000D0F00000B1300000A15000008180000071A0000061C0000051E000004200000032100000322000002230000022400000125000001260000002700000028000000280000002800000028000000280000002800000028000000280000012700000127000001270000012600000225000002240000032300000322000004200000041F0000051D0000061B000007190000091600000B1100000F0A000013040000</Mask>
     <Properties>
      <Property key="ModalityBitArray" value="1" type="bitarray"/>
      <Property key="ClassID" value="1" type="integer"/>
     </Properties>
    </Polygon>
    <Polygon>
     <Mask w="39" x="399" y="635" h="39">0E0A00000C0F00000A1300000816000007190000061B0000051D0000041F0000032000000222000002230000012400000125000001250000012500000125000001260000012600000027000000270000002700000126000001260000012600000225000002250000032300000422000004210000051F0000051F0000061D0000071B0000081A0000091800000B1500000C1300000E0F000011090000</Mask>
     <Properties>
      <Property key="ModalityBitArray" value="1" type="bitarray"/>
      <Property key="ClassID" value="1" type="integer"/>
     </Properties>
    </Polygon>
    <Polygon>
     <Mask w="38" x="934" y="421" h="37">0E0A00000C0F00000A1300000816000007180000061A0000051C0000041E0000031F00000320000002220000022200000124000001240000002600000026000000260000002600000026000000260000002600000026000001250000012500000124000002230000022200000222000003200000041E0000051D0000061B000007190000081600000A1200000C0E00000F090000</Mask>
     <Properties>
      <Property key="ModalityBitArray" value="1" type="bitarray"/>
      <Property key="ClassID" value="1" type="integer"/>
     </Properties>
    </Polygon>
    <Polygon>
     <Mask w="41" x="539" y="297" h="42">100B00000D1000000B14000009180000081A0000071C0000061E00000520000004220000042200000324000002250000022600000127000001270000012800000128000000290000002900000029000000290000012800000128000001280000012800000226000002260000022600000324000003240000042200000421000005200000051F0000061D0000071B0000081900000A1600000B1300000C1100000E0D000011080000</Mask>
     <Properties>
      <Property key="ModalityBitArray" value="1" type="bitarray"/>
      <Property key="ClassID" value="1" type="integer"/>
     </Properties>
    </Polygon>
    <Polygon>
     <Mask w="35" x="410" y="702" h="35">0C0B00000A0F000008120000071400000616000005180000041A0000041B0000031D0000021E0000021F000001200000012100000022000000230000002300000023000000230000002300000023000001220000012100000121000002200000021F0000031E0000041D0000051B0000051A00000618000007160000091200000B0F00000D0C00000F080000</Mask>
     <Properties>
      <Property key="ModalityBitArray" value="1" type="bitarray"/>
      <Property key="ClassID" value="1" type="integer"/>
     </Properties>
    </Polygon>
    <Polygon>
     <Mask w="50" x="870" y="257" h="50">120B0000101200000E1700000D1A00000B1D00000A1F0000092100000724000006260000052700000429000004290000032B0000022C0000022D0000012E0000012F0000012F0000003100000031000000320000003200000032000000320000003200000032000000320000013100000130000001300000022F0000022E0000032D0000032C0000042B0000042A00000529000006270000072600000725000008230000092100000A1F00000B1D00000C1A00000D1800000F14000011100000130C000016070000</Mask>
     <Properties>
      <Property key="ModalityBitArray" value="1" type="bitarray"/>
      <Property key="ClassID" value="1" type="integer"/>
     </Properties>
    </Polygon>
    <Polygon>
     <Mask w="36" x="643" y="744" h="39">0D0900000B0D0000091200000815000006180000051A0000041C0000031D0000031E0000021F0000022000000121000001220000012200000024000000240000002400000024000000240000002400000024000000240000002400000023000001220000012200000121000002200000031E0000031E0000041C0000051A000005190000061700000715000008120000090F00000B0B00000E060000</Mask>
     <Properties>
      <Property key="ModalityBitArray" value="1" type="bitarray"/>
      <Property key="ClassID" value="1" type="integer"/>
     </Properties>
    </Polygon>
    <Polygon>
     <Mask w="37" x="821" y="669" h="38">0F0500000C0C00000A100000081400000716000006180000051A0000041C0000031E0000021F000001210000012100000023000000230000002300000024000000240000002400000024000000250000002500000025000000250000002400000123000001230000022100000221000003200000031F0000041E0000051C0000061A000007170000081500000A1200000B0F00000E090000</Mask>
     <Properties>
      <Property key="ModalityBitArray" value="1" type="bitarray"/>
      <Property key="ClassID" value="1" type="integer"/>
     </Properties>
    </Polygon>
    <Polygon>
     <Mask w="51" x="765" y="722" h="54">130A0000111000000E1500000C1900000A1C0000091F00000821000007230000062500000527000004290000042A0000032B0000032C0000022D0000022E0000022E0000012F00000130000001300000013100000032000000320000003300000033000000330000003300000033000000330000003300000132000001320000013100000131000001310000022F0000022F0000022E0000032D0000032C0000042B0000042A00000528000006270000072500000724000008220000091F00000A1D00000C1A00000D1700000F14000011100000150A0000</Mask>
     <Properties>
      <Property key="ModalityBitArray" value="1" type="bitarray"/>
      <Property key="ClassID" value="1" type="integer"/>
     </Properties>
    </Polygon>
    <Polygon>
     <Mask w="40" x="618" y="686" h="41">110900000E0F00000C1300000A16000008190000071B0000061D0000051F0000051F00000421000003220000032300000224000002250000012600000126000001260000002800000028000000280000002800000127000001270000012700000127000001270000022500000225000002240000032300000322000004200000051F0000051E0000061C0000061B000007190000091600000A1300000C0F00000E0B0000</Mask>
     <Properties>
      <Property key="ModalityBitArray" value="1" type="bitarray"/>
      <Property key="ClassID" value="1" type="integer"/>
     </Properties>
    </Polygon>
    <Polygon>
     <Mask w="54" x="540" y="261" h="54">1A040000160C000013110000101600000E1A00000D1D00000B2000000A230000092500000827000007290000062A0000052C0000042E0000042F000003300000033100000232000002330000013400000134000001350000003600000036000000360000003600000036000000360000003600000036000000360000013500000135000001350000013500000233000002330000023200000331000003300000042F0000052D0000052C0000062A00000729000008270000092500000A2300000B2100000D1D00000F1A00001116000013120000170A0000</Mask>
     <Properties>
      <Property key="ModalityBitArray" value="1" type="bitarray"/>
      <Property key="ClassID" value="1" type="integer"/>
     </Properties>
    </Polygon>
    <Polygon>
     <Mask w="41" x="851" y="238" h="41">110B00000E1000000C1400000A170000081B0000071D0000061F000005200000042200000423000003240000032500000325000002260000022700000128000001280000012800000029000000290000002900000029000001270000012700000127000001270000022500000225000002240000032200000322000004200000041F0000051D0000061B000007190000081700000A1300000D0E00000F0A000012040000</Mask>
     <Properties>
      <Property key="ModalityBitArray" value="1" type="bitarray"/>
      <Property key="ClassID" value="1" type="integer"/>
     </Properties>
    </Polygon>
    <Polygon>
     <Mask w="34" x="366" y="492" h="33">0E0600000B0C000009100000071400000617000005190000041B0000031C0000021E0000021E0000011F00000120000001200000002100000022000000220000002200000022000000220000012100000121000001200000021F0000021E0000031D0000031C0000041A0000051800000616000007130000081100000A0D00000E060000</Mask>
     <Properties>
      <Property key="ModalityBitArray" value="1" type="bitarray"/>
      <Property key="ClassID" value="1" type="integer"/>
     </Properties>
    </Polygon>
    <Polygon>
     <Mask w="38" x="968" y="587" h="36">120300000E0A00000B1000000914000007180000061A0000051C0000041D0000031F0000032000000221000002220000012400000124000001250000012500000026000000260000002600000026000000260000002600000025000001240000012400000222000002210000031F0000031E0000041C0000041B0000051800000615000007120000090E00000D080000</Mask>
     <Properties>
      <Property key="ModalityBitArray" value="1" type="bitarray"/>
      <Property key="ClassID" value="1" type="integer"/>
     </Properties>
    </Polygon>
    <Polygon>
     <Mask w="54" x="820" y="687" h="53">1B050000170D00001511000012160000101A00000E1D00000D1F00000C2200000B2400000A2600000928000008290000072B0000062C0000062D0000052E0000052F000004300000043000000332000003320000023300000233000001340000013500000036000000360000003600000036000000350000013400000134000001340000013400000133000002320000023200000330000003300000042E0000042E0000052C0000052B0000062900000727000008250000092300000A2100000B1E00000D1B00000F17000011130000150A0000</Mask>
     <Properties>
      <Property key="ModalityBitArray" value="1" type="bitarray"/>
      <Property key="ClassID" value="1" type="integer"/>
     </Properties>
    </Polygon>
    <Polygon>
     <Mask w="38" x="491" y="437" h="39">100300000D0A00000B0F0000091300000717000006190000051B0000041D0000031E00000220000002200000012200000122000001230000002400000025000000250000002500000025000000260000002600000026000001250000012400000124000002230000022300000321000004200000041F0000051D0000061B00000719000008180000091600000B1200000C0F00000E0B000010060000</Mask>
     <Properties>
      <Property key="ModalityBitArray" value="1" type="bitarray"/>
      <Property key="ClassID" value="1" type="integer"/>
     </Properties>
    </Polygon>
    <Polygon>
     <Mask w="48" x="879" y="605" h="47">15080000110F00000F1300000D1700000B1B0000091E000008200000072200000624000005260000042700000428000003290000032A0000022B0000022C0000012D0000012E0000002F0000002F00000030000000300000003000000030000000300000003000000030000000300000002F0000012E0000012E0000012D0000022C0000022B0000032A0000032900000428000005260000052500000623000007200000081E00000A1A00000B1700000D1300000F0F000012080000</Mask>
     <Properties>
      <Property key="ModalityBitArray" value="1" type="bitarray"/>
      <Property key="ClassID" value="1" type="integer"/>
     </Properties>
    </Polygon>
    <Polygon>
     <Mask w="41" x="338" y="487" h="42">0F0B00000C1000000B1300000917000008190000071B0000061D0000051F000004210000042200000323000002250000022600000127000001270000012800000029000000290000002900000029000000290000002900000029000001280000012800000128000002260000022600000325000003250000042300000522000005210000061F0000071D0000081B0000091900000A1700000B1400000D1000000F0C000013040000</Mask>
     <Properties>
      <Property key="ModalityBitArray" value="1" type="bitarray"/>
      <Property key="ClassID" value="1" type="integer"/>
     </Properties>
    </Polygon>
    <Polygon>
     <Mask w="40" x="693" y="707" h="39">0E0A00000C0F00000A1300000916000008180000061B0000051D0000041F00000321000002230000022300000125000001250000002700000027000000270000002700000028000000280000002800000028000000280000002800000127000001260000022500000225000002240000032300000322000004210000051F0000051E0000061C0000071A0000091600000B1200000D0E000010090000</Mask>
     <Properties>
      <Property key="ModalityBitArray" value="1" type="bitarray"/>
      <Property key="ClassID" value="1" type="integer"/>
     </Properties>
    </Polygon>
    <Polygon>
     <Mask w="37" x="855" y="650" h="35">0F0800000C0E00000A120000081500000717000006190000051B0000041D0000041E0000031F000002210000022100000123000001230000012300000025000000250000002500000025000001240000012400000123000001230000022200000221000003200000031F0000041E0000051C0000061A000007170000081500000A1200000C0E00000E090000</Mask>
     <Properties>
      <Property key="ModalityBitArray" value="1" type="bitarray"/>
      <Property key="ClassID" value="1" type="integer"/>
     </Properties>
    </Polygon>
    <Polygon>
     <Mask w="51" x="863" y="668" h="51">140C0000111100000F1500000D1900000B1D00000A1F0000092100000823000007250000062700000529000005290000042B0000032C0000032D0000022E0000022F0000022F00000131000001310000003200000032000000330000003300000033000000330000003300000032000000320000003200000131000001310000022F0000022F0000022F0000032D0000032D0000042B0000042B00000529000006270000062600000723000008210000091F00000A1D00000C1900000E16000010120000120E000016050000</Mask>
     <Properties>
      <Property key="ModalityBitArray" value="1" type="bitarray"/>
      <Property key="ClassID" value="1" type="integer"/>
     </Properties>
    </Polygon>
    <Polygon>
     <Mask w="43" x="921" y="598" h="43">120800000F0D00000D1100000B15000009180000071C0000061E0000052000000520000004220000032400000225000002260000012700000128000000290000002A0000002A0000002B0000002B0000002B0000002B0000002B0000002B0000012A00000129000001290000012900000228000002270000022700000326000004240000042400000522000006200000071E0000091B00000A1900000B1600000D1200000F0E000013070000</Mask>
     <Properties>
      <Property key="ModalityBitArray" value="1" type="bitarray"/>
      <Property key="ClassID" value="1" type="integer"/>
     </Properties>
    </Polygon>
    <Polygon>
     <Mask w="49" x="720" y="245" h="48">140A0000111100000F1500000D1800000B1C00000A1E00000821000007230000062500000527000004290000032A0000032B0000022C0000022D0000012E0000012E0000012F0000003000000030000000300000003000000031000000310000003100000031000000310000013000000130000001300000012F0000022E0000022E0000032C0000032C0000042A0000042900000527000005260000062400000722000008200000091E00000A1B00000C1700000F110000110C000015040000</Mask>
     <Properties>
      <Property key="ModalityBitArray" value="1" type="bitarray"/>
      <Property key="ClassID" value="1" type="integer"/>
     </Properties>
    </Polygon>
    <Polygon>
     <Mask w="54" x="514" y="397" h="55">19050000150D000012120000101600000E1A00000C1E00000B2100000A230000092500000728000006290000052B0000042D0000042E0000032F0000033000000231000002320000023200000133000001340000013400000035000000350000003500000036000000360000003600000036000000360000003600000135000001350000013400000134000002320000023200000331000003300000042F0000042E0000052D0000052C0000062B00000729000008270000092500000A2200000B2000000D1D00000F1900001017000012130000140F000017040000</Mask>
     <Properties>
      <Property key="ModalityBitArray" value="1" type="bitarray"/>
      <Property key="ClassID" value="1" type="integer"/>
     </Properties>
    </Polygon>
    <Polygon>
     <Mask w="41" x="969" y="463" h="42">110A00000F0E00000D1200000B16000009190000081B0000071D0000061E00000520000004210000042200000323000002250000022500000127000001270000012700000029000000290000002900000029000000290000002900000029000000280000002800000127000001270000022500000225000003230000032200000421000004200000051E0000061C0000071A000008180000091600000B1300000C1000000E0C0000</Mask>
     <Properties>
      <Property key="ModalityBitArray" value="1" type="bitarray"/>
      <Property key="ClassID" value="1" type="integer"/>
     </Properties>
    </Polygon>
    <Polygon>
     <Mask w="46" x="337" y="514" h="45">13080000100F00000E1300000C1700000A1B0000081E000007200000062200000524000004260000042600000328000003280000022A0000022A0000012C0000012C0000012D0000012D0000002E0000002E0000002E0000002E0000002E0000002E0000002D0000012C0000012C0000012C0000022A0000022A00000229000003280000032700000426000004250000052400000622000007200000081D0000091B00000B1700000C1400000E100000100C0000</Mask>
     <Properties>
      <Property key="ModalityBitArray" value="1" type="bitarray"/>
      <Property key="ClassID" value="1" type="integer"/>
     </Properties>
    </Polygon>
   </Masks>
  </MultiModalItem>
  <MultiModalItem>
   <Files>
    <File modalityID="1" absolutePath="C:/SimData2/overlaying/Case3/cells.png"/>
    <File modalityID="-1" absolutePath="C:/SimData2/overlaying/Case3/Merge.png"/>
   </Files>
   <Masks>
    <Polygon>
     <Mask w="46" x="696" y="520" h="48">13050000100D00000E1200000C1600000B180000091B0000081E000007200000062200000623000005240000042600000427000003280000022A0000022A0000012C0000012C0000012C0000002D0000002E0000002E0000002E0000002E0000002E0000002E0000002E0000012D0000012D0000012D0000012C0000012C0000022B0000022B0000022A0000032900000328000004260000052400000622000007200000081E0000091C00000A1A00000C1600000E120000110C000013080000</Mask>
     <Properties>
      <Property key="ModalityBitArray" value="1" type="bitarray"/>
      <Property key="ClassID" value="1" type="integer"/>
     </Properties>
    </Polygon>
    <Polygon>
     <Mask w="34" x="681" y="505" h="34">0F0200000C0B000009100000071300000615000005180000041A0000041B0000031C0000021E0000021E00000120000001200000002100000022000000220000002200000021000000210000002100000120000001200000021F0000021E0000031D0000031C0000041A0000051900000617000007150000081200000A0F00000C0B00000E060000</Mask>
     <Properties>
      <Property key="ModalityBitArray" value="1" type="bitarray"/>
      <Property key="ClassID" value="1" type="integer"/>
     </Properties>
    </Polygon>
    <Polygon>
     <Mask w="44" x="711" y="551" h="45">110800000D1000000B14000009180000081A0000071C0000061E00000520000004220000042200000324000002260000022700000128000001290000012A0000012A0000002B0000002C0000002C0000002C0000002C0000002C0000002C0000002C0000002C0000002C0000012A0000012A0000012A00000129000002280000022700000326000003250000042300000521000006200000071E0000081C0000091900000A1600000B1300000D0F000010090000</Mask>
     <Properties>
      <Property key="ModalityBitArray" value="1" type="bitarray"/>
      <Property key="ClassID" value="1" type="integer"/>
     </Properties>
    </Polygon>
    <Polygon>
     <Mask w="42" x="655" y="492" h="43">110700000F0C00000D1000000B15000009190000081B0000061E0000051F00000421000003230000032300000225000002250000022600000128000001280000012900000129000001290000002A0000002A0000002A0000002A0000002A0000002A0000002A0000002900000128000001280000012700000226000002250000032300000323000004210000051F0000061C0000071A000008170000091500000B1100000E0B000012040000</Mask>
     <Properties>
      <Property key="ModalityBitArray" value="1" type="bitarray"/>
      <Property key="ClassID" value="1" type="integer"/>
     </Properties>
    </Polygon>
    <Polygon>
     <Mask w="44" x="727" y="511" h="43">15050000110C00000F1000000D1400000B180000091C0000081E0000071F00000621000005220000042400000326000003260000022800000228000001290000012A0000012A0000012A0000012A0000002C0000002C0000002C0000002C0000002B0000012A0000012A0000012900000228000002280000032700000326000004250000042400000521000005200000061E0000081B0000091900000A1600000B1300000D0F000011080000</Mask>
     <Properties>
      <Property key="ModalityBitArray" value="1" type="bitarray"/>
      <Property key="ClassID" value="1" type="integer"/>
     </Properties>
    </Polygon>
    <Polygon>
     <Mask w="46" x="739" y="558" h="47">13080000100F00000E1400000D1700000B1A0000091D0000081F0000072100000623000005250000042600000328000003280000022A0000022A0000012C0000012C0000012C0000012D0000002E0000002E0000002E0000002E0000002E0000002E0000002E0000002E0000002E0000002E0000012D0000012C0000012C0000022A0000022A0000032900000328000004270000052500000623000007210000081F0000091D00000A1A00000C1700000D1400000F10000012080000</Mask>
     <Properties>
      <Property key="ModalityBitArray" value="1" type="bitarray"/>
      <Property key="ClassID" value="1" type="integer"/>
     </Properties>
    </Polygon>
    <Polygon>
     <Mask w="46" x="744" y="591" h="45">110C00000F1000000D1500000C1800000A1B0000081E000007200000062200000524000004260000032700000328000002290000022A0000022A0000022B0000012C0000012D0000012D0000012D0000012D0000002E0000002E0000002E0000002E0000012D0000012C0000012C0000022B0000022B00000329000003290000032800000427000004260000052400000523000006210000071F0000081D0000091B00000A1800000C1400000E100000110B0000</Mask>
     <Properties>
      <Property key="ModalityBitArray" value="1" type="bitarray"/>
      <Property key="ClassID" value="1" type="integer"/>
     </Properties>
    </Polygon>
    <Polygon>
     <Mask w="52" x="740" y="481" h="52">16080000110F00000F1400000D1800000B1C0000092000000822000007240000062600000627000005290000042B0000032C0000032D0000022E0000022F0000013000000131000001310000013200000132000000330000003400000034000000340000003400000034000000340000003400000034000001330000013200000132000001320000013200000230000002300000032E0000032E0000042C0000052B0000052A0000062800000726000008240000092100000A1F00000B1D00000C1A00000E1600001210000016090000</Mask>
     <Properties>
      <Property key="ModalityBitArray" value="1" type="bitarray"/>
      <Property key="ClassID" value="1" type="integer"/>
     </Properties>
    </Polygon>
    <Polygon>
     <Mask w="54" x="623" y="503" h="56">18060000140E0000111400000F1800000D1C00000B20000009230000082500000727000007280000062A0000052C0000042E0000042E000003300000033000000232000002320000023300000134000001340000013500000135000001350000003600000036000000360000003600000036000001350000013500000135000001350000023400000234000003320000033200000331000004300000042F0000052E0000052D0000062C0000062B0000072900000729000008270000092500000A2300000B2100000C1F00000D1D00000F19000012140000140F000018090000</Mask>
     <Properties>
      <Property key="ModalityBitArray" value="1" type="bitarray"/>
      <Property key="ClassID" value="1" type="integer"/>
     </Properties>
    </Polygon>
    <Polygon>
     <Mask w="35" x="694" y="485" h="35">0F0300000B0B000008100000071300000616000005180000041A0000031B0000021D0000021E0000011F000001200000002100000022000000220000002200000023000000230000002300000022000000220000012100000121000001210000021F0000021F0000031D0000041B000005190000061700000716000008140000091200000B0E00000E080000</Mask>
     <Properties>
      <Property key="ModalityBitArray" value="1" type="bitarray"/>
      <Property key="ClassID" value="1" type="integer"/>
     </Properties>
    </Polygon>
    <Polygon>
     <Mask w="38" x="778" y="588" h="37">120300000E0B00000B1000000A1300000816000007190000061B0000051D0000041E000003200000032000000222000002220000022300000124000001240000012400000124000000260000002600000025000001240000012400000123000002220000022200000221000003200000041E0000051C0000061B00000719000008170000091400000B1000000E09000011030000</Mask>
     <Properties>
      <Property key="ModalityBitArray" value="1" type="bitarray"/>
      <Property key="ClassID" value="1" type="integer"/>
     </Properties>
    </Polygon>
    <Polygon>
     <Mask w="34" x="761" y="623" h="34">0F0500000D0B00000B0F00000A120000081500000717000006180000051A0000041B0000031D0000021E0000021F00000120000001200000002200000022000000220000002200000022000000220000002200000021000000210000011F0000011F0000021D0000021C0000031A0000041800000516000006140000081100000A0C00000D060000</Mask>
     <Properties>
      <Property key="ModalityBitArray" value="1" type="bitarray"/>
      <Property key="ClassID" value="1" type="integer"/>
     </Properties>
    </Polygon>
    <Polygon>
     <Mask w="48" x="766" y="457" h="49">15050000120D0000101200000E1600000C1900000A1C0000091F00000821000007230000062400000526000004280000032A0000032A0000022C0000022C0000012E0000012E0000012F0000012F000000300000003000000030000000300000003000000030000000300000003000000030000000300000012E0000012E0000022C0000022C0000032B0000032A000004290000042800000526000006240000072200000721000008200000091E00000B1B00000D1700000F130000110F0000140A0000</Mask>
     <Properties>
      <Property key="ModalityBitArray" value="1" type="bitarray"/>
      <Property key="ClassID" value="1" type="integer"/>
     </Properties>
    </Polygon>
    <Polygon>
     <Mask w="49" x="607" y="538" h="48">14080000101000000E1400000C1800000B1B0000091E0000082000000722000005250000042700000329000003290000022B0000022C0000022C0000022D0000012E0000012F0000012F0000012F0000003100000031000000310000003100000031000000310000003100000031000000300000012F0000012E0000012E0000022C0000022C0000032A0000032A0000042800000527000005260000062500000723000008210000091E00000B1A00000C1800000E1400001010000013090000</Mask>
     <Properties>
      <Property key="ModalityBitArray" value="1" type="bitarray"/>
      <Property key="ClassID" value="1" type="integer"/>
     </Properties>
    </Polygon>
    <Polygon>
     <Mask w="52" x="758" y="525" h="51">140D0000121100000F1700000D1B00000B1F00000A21000009230000082500000727000006290000052A0000042C0000042C0000032E0000032E0000023000000230000001320000013200000033000000330000003300000034000000340000003400000034000000340000003300000033000000330000003300000033000001320000013100000230000002300000032E0000042D0000042C0000052A000006280000072600000725000008230000092100000A1F00000B1C00000D1900000F150000130F000018050000</Mask>
     <Properties>
      <Property key="ModalityBitArray" value="1" type="bitarray"/>
      <Property key="ClassID" value="1" type="integer"/>
     </Properties>
    </Polygon>
    <Polygon>
     <Mask w="46" x="788" y="432" h="47">14080000100F00000E1300000C1700000B190000091D0000081F000007210000062300000623000005250000042700000328000003290000022A0000022B0000022B0000012C0000012C0000012D0000012D0000002E0000002E0000002E0000002E0000002E0000002E0000002D0000002D0000002D0000012C0000012B0000012B000002290000032800000327000004260000052400000622000006210000071F0000081D0000091A00000B1600000C1300000E0F0000100A0000</Mask>
     <Properties>
      <Property key="ModalityBitArray" value="1" type="bitarray"/>
      <Property key="ClassID" value="1" type="integer"/>
     </Properties>
    </Polygon>
    <Polygon>
     <Mask w="48" x="574" y="530" h="48">15040000130B0000101100000D1600000B1A00000A1D000008200000072200000624000005260000052600000428000003290000032A0000022B0000022C0000022C0000012E0000012E0000002F0000002F0000003000000030000000300000003000000030000000300000012F0000012F0000012E0000012E0000012E0000022C0000022C0000032A0000032A00000428000005270000062500000723000008210000091F00000B1C00000C1A00000D1700000F1400001110000016090000</Mask>
     <Properties>
      <Property key="ModalityBitArray" value="1" type="bitarray"/>
      <Property key="ClassID" value="1" type="integer"/>
     </Properties>
    </Polygon>
    <Polygon>
     <Mask w="41" x="796" y="479" h="41">110A00000D1000000B14000009180000081A0000061D0000051F00000421000004220000032300000324000002250000022600000127000001270000012700000029000000290000002900000029000000290000002900000128000001280000012800000128000002270000022600000325000003240000042300000521000005210000061F0000071E0000081C00000A1900000B1600000D1300000E100000100C0000</Mask>
     <Properties>
      <Property key="ModalityBitArray" value="1" type="bitarray"/>
      <Property key="ClassID" value="1" type="integer"/>
     </Properties>
    </Polygon>
    <Polygon>
     <Mask w="41" x="698" y="580" h="42">110A00000F0E00000D1200000C1400000A170000081A0000071C0000061E0000051F00000421000004220000032300000225000002250000012700000127000001270000002900000029000000290000002900000029000000290000002900000028000000280000002700000126000001260000012500000224000002230000032200000321000004200000051E0000061C0000071A0000081700000A1300000C0E00000F070000</Mask>
     <Properties>
      <Property key="ModalityBitArray" value="1" type="bitarray"/>
      <Property key="ClassID" value="1" type="integer"/>
     </Properties>
    </Polygon>
    <Polygon>
     <Mask w="46" x="795" y="518" h="46">140800000F1000000C1500000B170000091B0000081D0000071F000006210000052300000425000004260000032800000328000003290000022A0000022B0000012C0000012C0000012C0000002E0000002E0000002E0000002E0000002E0000012D0000012D0000012D0000012C0000012C0000022B0000022B0000032A000003290000042800000427000005250000052400000622000007210000081F00000A1C00000B1900000D1500000F110000110D000015050000</Mask>
     <Properties>
      <Property key="ModalityBitArray" value="1" type="bitarray"/>
      <Property key="ClassID" value="1" type="integer"/>
     </Properties>
    </Polygon>
    <Polygon>
     <Mask w="49" x="819" y="537" h="51">120A00000F1100000D1500000B1800000A1B0000091D000007200000062200000524000005250000042700000428000003290000022B0000022B0000012D0000012D0000002F0000002F0000003000000030000000300000003000000031000000310000003100000031000000310000003100000030000000300000012F0000012F0000012E0000022D0000022C0000032B0000032A0000042900000527000005260000062400000722000008200000081F0000091C00000B1800000D15000010100000120C000015050000</Mask>
     <Properties>
      <Property key="ModalityBitArray" value="1" type="bitarray"/>
      <Property key="ClassID" value="1" type="integer"/>
     </Properties>
    </Polygon>
    <Polygon>
     <Mask w="39" x="668" y="534" h="38">0E0800000B0E00000A1100000914000008160000061A0000051C0000041E0000041E0000032000000321000002220000022300000125000001250000012600000027000000270000002700000027000001260000012500000125000001250000022400000223000002230000032200000321000004200000041F0000051D0000061A000008170000091500000A1200000B0F00000E0A0000</Mask>
     <Properties>
      <Property key="ModalityBitArray" value="1" type="bitarray"/>
      <Property key="ClassID" value="1" type="integer"/>
     </Properties>
    </Polygon>
    <Polygon>
     <Mask w="49" x="596" y="483" h="51">18050000130D0000101200000F1500000D1800000C1B00000B1D0000092000000822000007240000062600000627000005290000042A0000042B0000032C0000032D0000032D0000022E0000022F0000013000000130000001300000003100000031000000310000003100000031000001300000012F0000012F0000012F0000022E0000022D0000022D0000022D0000032B0000032B0000042900000429000005270000062500000624000007210000081F0000091D00000B1900000C1700000E130000120D000016050000</Mask>
     <Properties>
      <Property key="ModalityBitArray" value="1" type="bitarray"/>
      <Property key="ClassID" value="1" type="integer"/>
     </Properties>
    </Polygon>
    <Polygon>
     <Mask w="45" x="792" y="604" h="45">120A00000E1000000C1400000A180000091A0000081D0000071F000006210000052300000424000004250000032700000228000002290000012A0000012B0000012B0000012B0000002D0000002D0000002D0000002D0000002D0000002D0000002D0000002C0000012B0000012B0000012A0000022900000228000003270000032700000425000005240000052300000621000007200000081E00000A1B00000B1800000C1500000D1200000F0E000012080000</Mask>
     <Properties>
      <Property key="ModalityBitArray" value="1" type="bitarray"/>
      <Property key="ClassID" value="1" type="integer"/>
     </Properties>
    </Polygon>
    <Polygon>
     <Mask w="47" x="560" y="494" h="48">15040000120B0000101000000E1400000C1800000A1C0000081F000007210000062300000525000005250000042700000328000003290000022A0000022A0000022B0000012C0000012D0000002E0000002E0000002E0000002F0000002F0000002F0000002F0000002F0000002F0000012E0000012E0000012D0000022C0000022B0000032A000003290000042800000427000005250000062400000623000007210000081F0000091D00000B1A00000D1600000F120000120C000014070000</Mask>
     <Properties>
      <Property key="ModalityBitArray" value="1" type="bitarray"/>
      <Property key="ClassID" value="1" type="integer"/>
     </Properties>
    </Polygon>
    <Polygon>
     <Mask w="41" x="671" y="572" h="43">130700000F0D00000C1200000B1400000917000008190000061C0000051E0000041F000004200000032200000322000002240000022400000125000001260000012600000126000000270000002800000028000000280000002800000128000001280000012800000127000002260000022500000225000003240000032300000422000004210000051F0000061E0000071C0000081A0000091700000B1300000C1000000E0B000011040000</Mask>
     <Properties>
      <Property key="ModalityBitArray" value="1" type="bitarray"/>
      <Property key="ClassID" value="1" type="integer"/>
     </Properties>
    </Polygon>
    <Polygon>
     <Mask w="42" x="824" y="606" h="42">100800000E0D00000C1100000A15000008190000071B0000061D0000051F000004210000032300000323000002250000022500000226000001270000012800000128000001290000002A0000002A0000002A0000002A00000129000001290000012900000227000002270000022700000325000004240000042300000521000006200000081D0000091B00000B1800000C1600000E1300000F100000110D00001309000016030000</Mask>
     <Properties>
      <Property key="ModalityBitArray" value="1" type="bitarray"/>
      <Property key="ClassID" value="1" type="integer"/>
     </Properties>
    </Polygon>
    <Polygon>
     <Mask w="44" x="839" y="571" h="44">14070000100D00000D1300000B170000091A0000081C0000071E00000620000005220000042400000325000003260000022800000129000001290000002B0000002B0000002B0000002C0000002C0000002C0000002C0000002C0000002C0000002C0000002B0000012A0000012A0000012900000228000002270000032600000326000004240000052300000522000006200000071D0000081B00000A1800000B1500000D120000100C000012060000</Mask>
     <Properties>
      <Property key="ModalityBitArray" value="1" type="bitarray"/>
      <Property key="ClassID" value="1" type="integer"/>
     </Properties>
    </Polygon>
    <Polygon>
     <Mask w="41" x="864" y="552" h="42">110800000E0E00000C1200000A15000009170000081A0000071C0000061E00000421000003220000032300000225000002250000012700000127000001280000002900000029000000290000002900000029000000290000002900000029000000290000002900000127000001270000022600000225000003240000032300000422000005200000051E0000061C0000071A0000091700000A1500000C1100000F0C000012060000</Mask>
     <Properties>
      <Property key="ModalityBitArray" value="1" type="bitarray"/>
      <Property key="ClassID" value="1" type="integer"/>
     </Properties>
    </Polygon>
    <Polygon>
     <Mask w="51" x="631" y="457" h="53">13090000110F00000F1400000D1800000B1B00000A1E0000082100000723000006250000062600000528000005290000042B0000032C0000032D0000022E0000022F0000013000000130000001300000003200000032000000320000003200000032000000330000003300000033000000330000003300000131000001310000013100000131000001300000022F0000022E0000022E0000032C0000032C0000042A0000042A000005280000062700000725000008230000092000000B1C00000C1A00000D1700000F130000120D000016050000</Mask>
     <Properties>
      <Property key="ModalityBitArray" value="1" type="bitarray"/>
      <Property key="ClassID" value="1" type="integer"/>
     </Properties>
    </Polygon>
    <Polygon>
     <Mask w="38" x="860" y="599" h="39">110700000D0E00000B110000091400000816000007190000061B0000051D0000041E00000320000002220000022300000124000001250000012500000026000000260000002600000026000000260000002600000026000001250000012500000124000002230000022300000321000003210000041F0000051D0000061C0000071A000008180000091500000A1200000C0E00000E0A000012030000</Mask>
     <Properties>
      <Property key="ModalityBitArray" value="1" type="bitarray"/>
      <Property key="ClassID" value="1" type="integer"/>
     </Properties>
    </Polygon>
    <Polygon>
     <Mask w="48" x="573" y="456" h="48">140B0000101100000E1400000C1800000A1C0000081F0000072100000623000006240000052600000428000004280000032A0000032A0000022C0000022C0000012E0000012E0000003000000030000000300000003000000030000000300000003000000030000000300000003000000030000000300000012E0000012E0000012D0000022C0000022C0000032A0000032A00000428000004270000052500000623000007210000091E00000A1C00000C1800000E1400001010000014090000</Mask>
     <Properties>
      <Property key="ModalityBitArray" value="1" type="bitarray"/>
      <Property key="ClassID" value="1" type="integer"/>
     </Properties>
    </Polygon>
    <Polygon>
     <Mask w="39" x="595" y="570" h="40">140400000F0C00000C1100000A1400000916000007190000061B0000051D0000041E000003200000032100000222000002230000012400000125000000260000002700000027000000270000002700000027000000270000002700000026000000260000002600000125000001240000022300000222000003210000041F0000051D0000061B0000071A0000081800000A1500000B1200000D0E000010070000</Mask>
     <Properties>
      <Property key="ModalityBitArray" value="1" type="bitarray"/>
      <Property key="ClassID" value="1" type="integer"/>
     </Properties>
    </Polygon>
    <Polygon>
     <Mask w="50" x="705" y="606" h="51">150A000012100000101400000E1800000D1A00000C1D00000A2000000922000008240000072600000627000005290000042B0000042B0000032D0000032D0000032E0000022F0000022F00000130000001310000013100000131000000320000003200000032000000320000003200000032000000320000003100000130000001300000022F0000022E0000032D0000032D0000042B0000042B00000529000006280000072600000725000008230000092000000A1E00000C1B00000E17000010130000140C000018040000</Mask>
     <Properties>
      <Property key="ModalityBitArray" value="1" type="bitarray"/>
      <Property key="ClassID" value="1" type="integer"/>
     </Properties>
    </Polygon>
    <Polygon>
     <Mask w="48" x="554" y="428" h="50">13090000101000000E1400000C1800000B1A0000091E0000082000000722000006240000062400000526000004280000032A0000032A0000022C0000022C0000022D0000012E0000012E000000300000003000000030000000300000003000000030000000300000003000000030000000300000002F0000012E0000012E0000012E0000012D0000022C0000022B0000032A0000032900000428000005260000062500000723000008210000091F00000A1C00000B1A00000D1600000F120000110C000014040000</Mask>
     <Properties>
      <Property key="ModalityBitArray" value="1" type="bitarray"/>
      <Property key="ClassID" value="1" type="integer"/>
     </Properties>
    </Polygon>
    <Polygon>
     <Mask w="46" x="763" y="414" h="44">110C00000E1100000C1500000A190000091B0000071E000006200000052200000424000004250000032600000228000002290000012A0000012B0000012B0000002D0000002D0000002D0000002D0000002E0000002E0000002E0000002E0000002D0000012C0000012C0000012C0000012B0000022A0000022A000003280000032800000426000005240000052400000622000007200000081E00000A1B00000B1900000D150000110F000015080000</Mask>
     <Properties>
      <Property key="ModalityBitArray" value="1" type="bitarray"/>
      <Property key="ClassID" value="1" type="integer"/>
     </Properties>
    </Polygon>
    <Polygon>
     <Mask w="31" x="547" y="467" h="33">0E0600000B0B0000080F000007120000061500000517000004190000031A0000021C0000021C0000011D0000011E0000001F0000001F0000001F0000001F0000001F0000001F0000001F0000001E0000001E0000011D0000011C0000021B0000021A00000319000004170000041600000515000006130000080F00000A0B00000D060000</Mask>
     <Properties>
      <Property key="ModalityBitArray" value="1" type="bitarray"/>
      <Property key="ClassID" value="1" type="integer"/>
     </Properties>
    </Polygon>
    <Polygon>
     <Mask w="44" x="884" y="596" h="43">14040000110C00000F1000000D1400000B1800000A1A0000091C0000081E00000720000006210000052300000424000003260000032600000228000002280000012A0000012A0000002B0000002C0000002C0000002C0000002C0000002B0000002B0000012A0000012A0000012A00000228000002280000022800000326000003260000042400000522000005210000061F0000071D0000091A00000A1700000B1400000D100000100B0000</Mask>
     <Properties>
      <Property key="ModalityBitArray" value="1" type="bitarray"/>
      <Property key="ClassID" value="1" type="integer"/>
     </Properties>
    </Polygon>
    <Polygon>
     <Mask w="33" x="627" y="437" h="32">0A090000080E00000710000006130000051600000517000004190000031A0000021C0000021D0000011E0000011F0000011F000000210000002100000021000000210000002100000021000001200000011F0000021E0000021D0000031C0000031B000004190000051700000615000007130000091000000B0B00000E040000</Mask>
     <Properties>
      <Property key="ModalityBitArray" value="1" type="bitarray"/>
      <Property key="ClassID" value="1" type="integer"/>
     </Properties>
    </Polygon>
    <Polygon>
     <Mask w="32" x="637" y="417" h="32">0D0800000A0D000008110000071300000615000004180000031A0000021B0000021C0000011D0000011E0000001F0000001F0000002000000020000000200000002000000020000000200000001F0000001F0000011E0000011D0000021C0000021B000003190000041700000514000006120000070F0000090C00000C080000</Mask>
     <Properties>
      <Property key="ModalityBitArray" value="1" type="bitarray"/>
      <Property key="ClassID" value="1" type="integer"/>
     </Properties>
    </Polygon>
    <Polygon>
     <Mask w="46" x="635" y="566" h="46">13090000100E00000E1200000C1600000B190000091C0000081F00000721000006230000052400000426000003270000032800000229000002290000012B0000012B0000002D0000002D0000002D0000002E0000002E0000002E0000002E0000002E0000002E0000002E0000002E0000012C0000012C0000012B0000022A00000229000003280000032700000426000004250000052300000622000007200000081E0000091B00000A1800000C1400000E10000013080000</Mask>
     <Properties>
      <Property key="ModalityBitArray" value="1" type="bitarray"/>
      <Property key="ClassID" value="1" type="integer"/>
     </Properties>
    </Polygon>
    <Polygon>
     <Mask w="53" x="573" y="587" h="54">16080000130F0000111300000F1700000D1B00000B1F00000922000008240000072600000627000006280000052A0000042C0000032D0000032E0000022F000002300000013100000131000001320000003300000033000000330000003400000034000000350000003500000035000000350000003400000034000000340000003400000034000001320000013200000231000002310000032F0000032F0000042D0000042D0000052B000006290000072800000727000008250000092300000A2100000C1D00000E1A0000101600001212000016090000</Mask>
     <Properties>
      <Property key="ModalityBitArray" value="1" type="bitarray"/>
      <Property key="ClassID" value="1" type="integer"/>
     </Properties>
    </Polygon>
    <Polygon>
     <Mask w="45" x="550" y="551" h="45">120900000F1000000D1400000B1800000A1A0000081D0000071F00000621000006220000052400000425000003270000032800000229000002290000012B0000012B0000012B0000012B0000002D0000002D0000002D0000002D0000002D0000002D0000002D0000002D0000012C0000012B0000022A0000022A0000022A000003280000032800000426000004260000052400000622000007200000081D0000091B00000A1900000C1500000F11000013090000</Mask>
     <Properties>
      <Property key="ModalityBitArray" value="1" type="bitarray"/>
      <Property key="ClassID" value="1" type="integer"/>
     </Properties>
    </Polygon>
    <Polygon>
     <Mask w="52" x="711" y="640" h="52">160B0000111300000E1800000C1B00000B1D00000A1F00000922000008240000072600000628000006280000052A0000042C0000032D0000032E0000022F00000230000002300000013200000132000001320000013200000133000000340000003400000034000000340000003400000034000001330000013300000133000001330000023100000231000003300000032F0000042E0000042D0000052C0000052B00000629000007280000082600000A2300000B2100000C1F00000D1D00000E1A00001016000013100000150C0000</Mask>
     <Properties>
      <Property key="ModalityBitArray" value="1" type="bitarray"/>
      <Property key="ClassID" value="1" type="integer"/>
     </Properties>
    </Polygon>
    <Polygon>
     <Mask w="37" x="679" y="462" h="38">100600000C0D00000A110000091400000816000007180000051B0000041D0000031E0000031F0000022000000221000002210000012200000122000001230000012300000024000000250000002500000124000001230000012300000123000002220000022100000221000003200000031F0000041E0000051C0000061A00000718000008160000091300000A1000000C0C000010040000</Mask>
     <Properties>
      <Property key="ModalityBitArray" value="1" type="bitarray"/>
      <Property key="ClassID" value="1" type="integer"/>
     </Properties>
    </Polygon>
    <Polygon>
     <Mask w="42" x="845" y="516" h="43">110900000E0F00000C1300000A16000009180000081A0000071C0000061E00000520000004220000032400000324000002260000022600000128000001280000012800000129000001290000002A0000002A0000002A0000002A0000002A0000002A0000002A0000002A0000012800000128000001280000022600000226000003240000032300000422000004210000051F0000061D000008190000091700000B1300000C1000000E0B0000</Mask>
     <Properties>
      <Property key="ModalityBitArray" value="1" type="bitarray"/>
      <Property key="ClassID" value="1" type="integer"/>
     </Properties>
    </Polygon>
    <Polygon>
     <Mask w="48" x="618" y="597" h="47">14050000110D00000F1200000D1600000C1900000A1C0000091F0000082100000723000006250000052600000428000004280000032A0000032A0000022C0000022C0000012E0000012E0000012E0000012E0000002F00000030000000300000003000000030000000300000002F0000002F0000002F0000012E0000012D0000012D0000022B0000022B0000032900000428000005260000052500000623000007220000082000000A1D00000B1A00000D1600000F120000140B0000</Mask>
     <Properties>
      <Property key="ModalityBitArray" value="1" type="bitarray"/>
      <Property key="ClassID" value="1" type="integer"/>
     </Properties>
    </Polygon>
    <Polygon>
     <Mask w="38" x="894" y="560" h="36">0E0A00000B0F0000091300000815000006190000051B0000041D0000031E000002200000022100000122000001230000002400000024000000250000002500000025000000260000002600000026000000260000002500000124000001240000012300000222000002210000031F0000041E0000041D0000051B00000618000008150000091300000B0F00000E090000</Mask>
     <Properties>
      <Property key="ModalityBitArray" value="1" type="bitarray"/>
      <Property key="ClassID" value="1" type="integer"/>
     </Properties>
    </Polygon>
    <Polygon>
     <Mask w="42" x="534" y="408" h="42">110700000F0C00000C1200000A16000008190000071C0000061E0000061F00000520000004220000032300000324000002250000022600000127000001280000002900000029000000290000002A0000002A0000002A0000002A0000002A0000002A0000002A0000002900000029000001280000012700000127000002250000032300000323000004210000051F0000061D0000081A0000091800000B1400000D1000000F0B0000</Mask>
     <Properties>
      <Property key="ModalityBitArray" value="1" type="bitarray"/>
      <Property key="ClassID" value="1" type="integer"/>
     </Properties>
    </Polygon>
    <Polygon>
     <Mask w="43" x="852" y="626" h="46">100B00000D1000000B14000009180000081A0000071C0000061E000005200000042200000423000003240000022600000226000001280000012800000129000001290000002B0000002B0000002B0000002B0000002B0000002B0000002B0000002B0000002B0000002B0000002B0000002B000001290000012900000128000001280000022600000225000002250000032300000422000005200000061E0000071B000008190000091600000B1200000E0C000012040000</Mask>
     <Properties>
      <Property key="ModalityBitArray" value="1" type="bitarray"/>
      <Property key="ClassID" value="1" type="integer"/>
     </Properties>
    </Polygon>
    <Polygon>
     <Mask w="41" x="526" y="482" h="40">13040000100B00000D1000000A15000008180000071B0000061D0000051F0000042100000322000003230000022400000225000001260000012700000127000001270000002900000029000000290000002900000029000000290000012700000127000001270000012600000225000002240000022300000322000004200000051E0000061C0000071A0000091700000A1400000B1100000D0B000010040000</Mask>
     <Properties>
      <Property key="ModalityBitArray" value="1" type="bitarray"/>
      <Property key="ClassID" value="1" type="integer"/>
     </Properties>
    </Polygon>
    <Polygon>
     <Mask w="47" x="562" y="625" h="48">14090000101000000D1500000C1700000A1B0000091E0000082000000723000006250000052700000428000004290000032A0000022C0000022C0000012D0000012E0000012E0000012E0000002F0000002F0000002F0000002F0000002F0000002F0000002F0000002F0000002F0000002F0000012D0000012D0000012C0000022B0000022A000003290000032800000427000005250000062400000623000007210000081F0000091C00000B1900000D1500000F110000120C000014070000</Mask>
     <Properties>
      <Property key="ModalityBitArray" value="1" type="bitarray"/>
      <Property key="ClassID" value="1" type="integer"/>
     </Properties>
    </Polygon>
    <Polygon>
     <Mask w="38" x="914" y="544" h="39">0E0A00000C1000000A1400000817000007190000061A0000051C0000041E0000032000000320000002220000022200000124000001240000002600000026000000260000002600000026000000260000002600000125000001250000022400000223000003220000032200000421000004200000051F0000061D0000061C0000071A00000818000008170000091400000B1000000E0B000011060000</Mask>
     <Properties>
      <Property key="ModalityBitArray" value="1" type="bitarray"/>
      <Property key="ClassID" value="1" type="integer"/>
     </Properties>
    </Polygon>
    <Polygon>
     <Mask w="41" x="521" y="553" h="42">110800000E0E00000C1200000A15000009180000071B0000061D0000051F000005200000042200000323000003240000022600000226000001270000012800000029000000290000002900000029000000290000002900000128000001280000012800000128000002270000022600000226000003240000032400000422000005200000051F0000061D0000071C0000091900000A1700000C1300000D1000000F0B000012040000</Mask>
     <Properties>
      <Property key="ModalityBitArray" value="1" type="bitarray"/>
      <Property key="ClassID" value="1" type="integer"/>
     </Properties>
    </Polygon>
    <Polygon>
     <Mask w="43" x="820" y="442" h="43">0F0600000D0B00000C0E00000A1200000816000007190000061C0000051E0000042000000421000003230000032400000225000002260000012700000128000001280000002A0000002A0000002B0000002B0000012A0000012A0000012A0000012A0000012A000002290000022800000228000003270000032600000425000004240000052300000621000006210000071F0000081C00000A1800000C1400000D1100000F0C000013040000</Mask>
     <Properties>
      <Property key="ModalityBitArray" value="1" type="bitarray"/>
      <Property key="ClassID" value="1" type="integer"/>
     </Properties>
    </Polygon>
    <Polygon>
     <Mask w="48" x="884" y="520" h="46">110C00000E1200000C1600000A1A0000081E00000621000005240000042600000427000003290000022A0000022B0000012D0000012D0000012D0000002F0000002F0000002F0000002F00000030000000300000003000000030000000300000002F0000002F0000002F0000002F0000012D0000012D0000012C0000022B000003290000032900000427000005260000062400000623000007210000081F0000091D00000A1B00000C1700000E130000100E000014050000</Mask>
     <Properties>
      <Property key="ModalityBitArray" value="1" type="bitarray"/>
      <Property key="ClassID" value="1" type="integer"/>
     </Properties>
    </Polygon>
    <Polygon>
     <Mask w="43" x="833" y="487" h="44">14040000110B00000E1100000C1500000B170000091B0000081D0000071F0000062000000522000004240000042400000326000002270000022800000129000001290000012A0000002B0000002B0000002B0000002B0000002B0000012A0000012A0000012A000001290000022800000228000003270000032600000326000004240000042400000522000005210000061F0000071D0000091A00000A1700000C1300000E0F0000100B000013050000</Mask>
     <Properties>
      <Property key="ModalityBitArray" value="1" type="bitarray"/>
      <Property key="ClassID" value="1" type="integer"/>
     </Properties>
    </Polygon>
    <Polygon>
     <Mask w="48" x="494" y="476" h="50">16040000120C0000101100000E1500000C1800000A1C0000091E0000082100000723000006250000052600000428000003290000032A0000022B0000022C0000012D0000012E0000002F0000002F0000002F0000002F0000002F0000002F000000300000003000000030000000300000002F0000002F0000002F0000012E0000012E0000022C0000022C0000032A0000032A0000042800000428000005260000052500000623000007210000091E00000A1C00000C1800000E15000010110000130C000016050000</Mask>
     <Properties>
      <Property key="ModalityBitArray" value="1" type="bitarray"/>
      <Property key="ClassID" value="1" type="integer"/>
     </Properties>
    </Polygon>
    <Polygon>
     <Mask w="51" x="509" y="431" h="53">17060000120F00000F1400000D1800000C1B00000A1E0000092000000823000007250000062700000628000005290000042B0000042B0000032D0000032D0000022E0000022F000001300000013000000032000000320000003300000033000000330000003300000033000000330000003300000132000001320000013100000131000001310000022F0000022F0000022E0000032D0000042C0000042B0000052A000006280000072700000726000008250000092300000A2100000C1E00000D1B00000F17000011130000140E000019050000</Mask>
     <Properties>
      <Property key="ModalityBitArray" value="1" type="bitarray"/>
      <Property key="ClassID" value="1" type="integer"/>
     </Properties>
    </Polygon>
    <Polygon>
     <Mask w="33" x="927" y="571" h="34">0C0A0000090F00000712000006140000051600000517000004190000031B0000031C0000021D0000021E0000011F0000011F0000011F000000210000002100000021000000210000002100000120000001200000021F0000021F0000031E0000031D0000041C0000051A000006180000071600000814000008130000091000000A0D00000D070000</Mask>
     <Properties>
      <Property key="ModalityBitArray" value="1" type="bitarray"/>
      <Property key="ClassID" value="1" type="integer"/>
     </Properties>
    </Polygon>
    <Polygon>
     <Mask w="38" x="943" y="548" h="37">13020000100900000C1100000A1500000818000007190000061B0000061C0000051E0000041F0000042000000321000003210000022300000223000002230000012500000125000000260000002600000026000001250000012400000124000002230000022200000321000003200000041F0000041E0000051D0000051C0000061A000007170000091400000B0F00000F070000</Mask>
     <Properties>
      <Property key="ModalityBitArray" value="1" type="bitarray"/>
      <Property key="ClassID" value="1" type="integer"/>
     </Properties>
    </Polygon>
    <Polygon>
     <Mask w="43" x="491" y="409" h="42">15040000120B00000E1100000B1600000A180000081B0000071D0000061F0000052100000521000004230000032500000326000002270000022800000228000001290000012A0000002B0000002B0000002B0000002B0000002B0000002B0000002B0000012A0000012A00000228000002280000032600000326000004240000042400000522000006200000071F0000071E0000081C0000091900000B1500000E110000100D0000</Mask>
     <Properties>
      <Property key="ModalityBitArray" value="1" type="bitarray"/>
      <Property key="ClassID" value="1" type="integer"/>
     </Properties>
    </Polygon>
    <Polygon>
     <Mask w="48" x="649" y="609" h="47">140B0000101100000E1600000C1A00000B1C00000A1E0000092000000822000007240000072500000626000005280000042A0000042A0000032B0000022D0000022D0000012E0000012E0000012E00000030000000300000003000000030000000300000003000000030000000300000012F0000012E0000012E0000022C0000022C0000032A0000032A0000042800000527000005260000062400000722000008200000091E00000A1C00000B1A00000D1600000E130000100E0000</Mask>
     <Properties>
      <Property key="ModalityBitArray" value="1" type="bitarray"/>
      <Property key="ClassID" value="1" type="integer"/>
     </Properties>
    </Polygon>
    <Polygon>
     <Mask w="34" x="478" y="505" h="35">0F0500000C0C00000A10000009120000071500000617000005190000041B0000031C0000031D0000021E0000021F0000021F000001200000012100000121000000220000002200000022000001210000012000000120000001200000021E0000021E0000021D0000031C0000031B000004190000051700000615000007120000081000000A0C00000D070000</Mask>
     <Properties>
      <Property key="ModalityBitArray" value="1" type="bitarray"/>
      <Property key="ClassID" value="1" type="integer"/>
     </Properties>
    </Polygon>
    <Polygon>
     <Mask w="54" x="478" y="373" h="55">18060000140E000012120000101600000E1900000C1D00000A21000009230000082500000727000006290000052B0000042D0000042E0000032F000002310000023100000133000001330000003400000034000000350000003500000035000000350000003500000036000000360000003600000036000000360000003500000035000001340000013400000233000002330000023200000331000003310000042F0000042F0000052D0000062B0000062A00000729000008270000092500000A2300000C1F00000D1C00000F1800001114000013100000150C0000</Mask>
     <Properties>
      <Property key="ModalityBitArray" value="1" type="bitarray"/>
      <Property key="ClassID" value="1" type="integer"/>
     </Properties>
    </Polygon>
    <Polygon>
     <Mask w="37" x="529" y="511" h="38">0F0600000C0D00000B100000091400000816000006190000051A0000041C0000041D0000031F000002210000022100000123000001230000002500000025000000250000002500000025000000250000002500000025000000250000002400000024000001230000012200000221000002200000031F0000041D0000051B0000061A000007180000091500000A1200000C0E00000E0A0000</Mask>
     <Properties>
      <Property key="ModalityBitArray" value="1" type="bitarray"/>
      <Property key="ClassID" value="1" type="integer"/>
     </Properties>
    </Polygon>
    <Polygon>
     <Mask w="53" x="649" y="640" h="53">17090000121100000F1700000D1B00000C1E00000A2100000923000008250000072700000728000006290000052B0000042C0000042D0000032E0000032F0000023000000231000002310000013200000133000001330000013300000035000000350000003500000035000000350000003500000134000001340000013300000133000001330000023100000231000002300000032F0000042D0000042D0000052B000006290000072800000727000008250000092300000A2000000B1E00000D1B00000F17000012130000140D000017050000</Mask>
     <Properties>
      <Property key="ModalityBitArray" value="1" type="bitarray"/>
      <Property key="ClassID" value="1" type="integer"/>
     </Properties>
    </Polygon>
    <Polygon>
     <Mask w="43" x="890" y="629" h="41">120900000E0F00000C1300000A16000009180000081A0000071C0000061E00000520000004220000032400000324000002260000022600000227000001280000012800000129000001290000002A0000002A0000002A0000002B0000012A0000012A00000129000002280000022700000326000004250000042400000523000006210000071F0000081E0000091C00000B1900000C1600000E130000100F000013090000</Mask>
     <Properties>
      <Property key="ModalityBitArray" value="1" type="bitarray"/>
      <Property key="ClassID" value="1" type="integer"/>
     </Properties>
    </Polygon>
    <Polygon>
     <Mask w="41" x="922" y="595" h="41">0E0C00000B1100000A1300000817000007190000061C0000051E00000420000004210000032200000323000002250000022500000127000001270000002800000029000000290000002900000029000000290000002900000029000001280000012700000127000002260000022600000324000003240000042200000422000005200000051F0000061E0000071C0000081A0000091700000B1300000D0F000010090000</Mask>
     <Properties>
      <Property key="ModalityBitArray" value="1" type="bitarray"/>
      <Property key="ClassID" value="1" type="integer"/>
     </Properties>
    </Polygon>
    <Polygon>
     <Mask w="36" x="534" y="585" h="36">100700000C0F00000A1300000816000006190000051B0000051C0000041E0000031F00000320000002210000022100000123000001230000002400000024000000240000002400000024000000240000012300000123000001230000022100000221000003200000041E0000041E0000051C0000061A00000718000007170000081500000A1100000C0D00000E080000</Mask>
     <Properties>
      <Property key="ModalityBitArray" value="1" type="bitarray"/>
      <Property key="ClassID" value="1" type="integer"/>
     </Properties>
    </Polygon>
    <Polygon>
     <Mask w="44" x="449" y="366" h="44">12040000100A00000D1200000B160000091A0000081C0000071E0000071F00000620000005220000042400000424000003260000022800000228000001290000012A0000012A0000002B0000002B0000002C0000002C0000002C0000002C0000002C0000002C0000002C0000012B0000012A0000012A00000228000002280000032600000326000004240000042300000522000006200000071E0000081C0000091900000B1500000E10000013070000</Mask>
     <Properties>
      <Property key="ModalityBitArray" value="1" type="bitarray"/>
      <Property key="ClassID" value="1" type="integer"/>
     </Properties>
    </Polygon>
    <Polygon>
     <Mask w="40" x="548" y="655" h="42">130400000D0E00000B1300000A16000008190000071B0000061D0000051F000004210000032200000323000002240000022500000126000001270000002800000028000000280000002800000028000000280000002800000028000001260000012600000126000001260000012500000224000002230000022300000321000004200000041F0000051E0000061C0000071A0000091600000A1300000C0F00000F0A000013040000</Mask>
     <Properties>
      <Property key="ModalityBitArray" value="1" type="bitarray"/>
      <Property key="ClassID" value="1" type="integer"/>
     </Properties>
    </Polygon>
    <Polygon>
     <Mask w="42" x="458" y="520" h="43">130500000F0D00000D1100000B15000009180000081A0000061D0000051F0000042100000422000003240000032400000226000002260000012700000128000001280000002900000029000000290000002A0000002A0000002A0000002A0000002A0000002A000001290000012800000128000001270000022600000225000003240000032300000422000005200000061E0000071C0000081900000A1500000C1100000F0C000013040000</Mask>
     <Properties>
      <Property key="ModalityBitArray" value="1" type="bitarray"/>
      <Property key="ClassID" value="1" type="integer"/>
     </Properties>
    </Polygon>
    <Polygon>
     <Mask w="34" x="860" y="475" h="34">0D0700000A0D000008110000071400000616000005190000041B0000031C0000021E0000021E0000011F0000011F000000210000002100000021000000220000002200000022000000220000012000000120000001200000021F0000021E0000031D0000041B0000051900000618000007160000081400000A1100000B0E00000C0B000010030000</Mask>
     <Properties>
      <Property key="ModalityBitArray" value="1" type="bitarray"/>
      <Property key="ClassID" value="1" type="integer"/>
     </Properties>
    </Polygon>
    <Polygon>
     <Mask w="40" x="631" y="670" h="41">0F0A00000C0F00000A1300000816000007190000061C0000051E00000420000004200000032200000223000002240000012500000126000001260000002700000028000000280000002800000028000000280000002800000028000000280000002700000027000001260000012500000224000002230000032200000321000004200000041F0000051C00000719000008170000091400000A1100000C0D000011060000</Mask>
     <Properties>
      <Property key="ModalityBitArray" value="1" type="bitarray"/>
      <Property key="ClassID" value="1" type="integer"/>
     </Properties>
    </Polygon>
    <Polygon>
     <Mask w="45" x="762" y="642" h="45">130900000F1000000D1400000B1800000A1A0000081E0000072000000622000005230000052400000425000003270000032700000229000002290000022A0000012B0000012B0000012B0000012C0000002D0000002D0000002D0000002D0000012C0000012C0000012C0000012B0000022A0000022A00000329000003280000042700000426000005250000052400000622000007200000081E0000091C00000A1900000C1500000D1200000F0E000012080000</Mask>
     <Properties>
      <Property key="ModalityBitArray" value="1" type="bitarray"/>
      <Property key="ClassID" value="1" type="integer"/>
     </Properties>
    </Polygon>
    <Polygon>
     <Mask w="46" x="626" y="696" h="46">15070000120C00000F1100000D1500000B180000091C0000071F000006210000052300000524000004260000042600000328000003280000022A0000022A0000022A0000022B0000012C0000012C0000012D0000012D0000002E0000002E0000002E0000002E0000012D0000012D0000022C0000022B0000022B00000329000003290000042700000426000005250000062300000623000007210000081F0000091C00000B1900000C1600000E120000100E000014080000</Mask>
     <Properties>
      <Property key="ModalityBitArray" value="1" type="bitarray"/>
      <Property key="ClassID" value="1" type="integer"/>
     </Properties>
    </Polygon>
    <Polygon>
     <Mask w="38" x="603" y="675" h="36">110300000E0A00000A1100000815000007180000061A0000051C0000041E0000031F0000022100000221000001230000012300000124000000250000002500000026000000260000002600000125000001250000012500000224000002230000022300000321000003210000041F0000051D0000051C0000061A000007180000091500000A1200000C0F00000E0A0000</Mask>
     <Properties>
      <Property key="ModalityBitArray" value="1" type="bitarray"/>
      <Property key="ClassID" value="1" type="integer"/>
     </Properties>
    </Polygon>
    <Polygon>
     <Mask w="47" x="454" y="474" h="50">140B0000101100000E1500000C1900000B1B0000091E0000082000000722000006240000052600000427000004280000032A0000032A0000022B0000022C0000022C0000012D0000012D0000002F0000002F0000002F0000002F0000002F0000002F0000002F0000002F0000002F0000002E0000002E0000002E0000002E0000012C0000012C0000022A0000022A000003290000042700000427000005250000062400000722000007210000081F0000091D00000A1B00000C1700000D1500001010000015090000</Mask>
     <Properties>
      <Property key="ModalityBitArray" value="1" type="bitarray"/>
      <Property key="ClassID" value="1" type="integer"/>
     </Properties>
    </Polygon>
    <Polygon>
     <Mask w="43" x="913" y="646" h="44">130400000F0C00000D1000000B1500000A180000091A0000081C0000071E00000521000004220000032400000324000002260000022600000227000001280000012900000129000001290000002A0000002B0000002B0000002B0000002B0000002B0000002A0000002A0000012900000129000002270000022700000325000003250000042300000521000005200000061F0000071D0000081B0000091800000A1500000C1100000E0C000012040000</Mask>
     <Properties>
      <Property key="ModalityBitArray" value="1" type="bitarray"/>
      <Property key="ClassID" value="1" type="integer"/>
     </Properties>
    </Polygon>
    <Polygon>
     <Mask w="44" x="845" y="428" h="43">110800000E1000000C1400000A180000091A0000081C0000071E0000062000000522000004240000032500000326000002270000022800000129000001290000002B0000002B0000002C0000002C0000002C0000002C0000002C0000002C0000002C0000002B0000002B0000012A0000012A00000129000002280000022700000326000003250000042300000521000006200000071E0000081C00000A1900000B1600000D110000100A0000</Mask>
     <Properties>
      <Property key="ModalityBitArray" value="1" type="bitarray"/>
      <Property key="ClassID" value="1" type="integer"/>
     </Properties>
    </Polygon>
    <Polygon>
     <Mask w="44" x="684" y="433" h="44">100A00000E0E00000C1200000A160000081A0000071C0000061E0000061F00000521000004230000032400000325000002260000022700000128000001290000002A0000002B0000002B0000002B0000002C0000002C0000002C0000002C0000002B0000002B0000002B0000002B0000002A00000129000001290000012800000227000003250000032400000423000005210000061F0000071D0000081A0000091800000B1400000C1100000E0B0000</Mask>
     <Properties>
      <Property key="ModalityBitArray" value="1" type="bitarray"/>
      <Property key="ClassID" value="1" type="integer"/>
     </Properties>
    </Polygon>
    <Polygon>
     <Mask w="43" x="527" y="629" h="43">16040000100E00000E1200000C1500000A190000091B0000081D0000062000000521000004230000042300000325000003250000022700000228000001290000012A0000012A0000002B0000002B0000002B0000002B0000012A0000012A0000012A0000012A0000022900000228000002280000022700000326000003250000032400000422000005210000061F0000071D0000081B0000091800000A1500000C1100000E0D000012070000</Mask>
     <Properties>
      <Property key="ModalityBitArray" value="1" type="bitarray"/>
      <Property key="ClassID" value="1" type="integer"/>
     </Properties>
    </Polygon>
    <Polygon>
     <Mask w="38" x="865" y="406" h="38">100600000D0D00000B110000091400000816000006190000051B0000041D0000041E0000032000000222000002230000012400000125000001250000002600000026000000260000002600000026000000260000002600000026000000250000002500000123000001230000022200000221000003200000041E0000041D0000051B000006190000081500000A1100000B0E00000D0A0000</Mask>
     <Properties>
      <Property key="ModalityBitArray" value="1" type="bitarray"/>
      <Property key="ClassID" value="1" type="integer"/>
     </Properties>
    </Polygon>
    <Polygon>
     <Mask w="50" x="490" y="563" h="51">16050000120D0000101300000E1700000C1B00000A1F0000092100000823000008240000072600000627000005290000052A0000042B0000042C0000032D0000032E0000022F0000022F0000022F000001310000013100000131000001310000003200000032000000320000003200000032000001310000013100000131000001300000022F0000022F0000032D0000032D0000042B0000042B00000529000005290000062700000725000008230000092100000A1F00000B1D00000D1900000F150000120E000016050000</Mask>
     <Properties>
      <Property key="ModalityBitArray" value="1" type="bitarray"/>
      <Property key="ClassID" value="1" type="integer"/>
     </Properties>
    </Polygon>
    <Polygon>
     <Mask w="35" x="434" y="517" h="35">0D0600000B0C000009100000071400000616000005180000031B0000021D0000021E0000012000000120000001200000012100000022000000220000002200000023000000230000002300000023000000230000002200000121000001200000021F0000021E0000031C0000041A000004190000051800000616000007130000081000000A0D00000D050000</Mask>
     <Properties>
      <Property key="ModalityBitArray" value="1" type="bitarray"/>
      <Property key="ClassID" value="1" type="integer"/>
     </Properties>
    </Polygon>
    <Polygon>
     <Mask w="38" x="944" y="617" h="37">120400000C0D00000A110000091400000816000007180000051B0000041D0000031F00000320000002220000022200000124000001240000012400000025000000260000002600000026000000260000002600000026000000260000002500000124000001230000022200000320000003200000041E0000051C0000051C0000061A000007180000091400000B1000000D0B0000</Mask>
     <Properties>
      <Property key="ModalityBitArray" value="1" type="bitarray"/>
      <Property key="ClassID" value="1" type="integer"/>
     </Properties>
    </Polygon>
    <Polygon>
     <Mask w="37" x="468" y="586" h="38">110300000E0900000C0D00000A1100000814000007170000051A0000041C0000041C0000031E0000031F00000221000002210000022200000123000001230000002500000025000000250000012400000124000001230000012300000123000001230000012200000221000002200000031F0000041D0000041C0000051A00000619000007170000091300000A0F00000C0A000010030000</Mask>
     <Properties>
      <Property key="ModalityBitArray" value="1" type="bitarray"/>
      <Property key="ClassID" value="1" type="integer"/>
     </Properties>
    </Polygon>
    <Polygon>
     <Mask w="48" x="772" y="385" h="45">15080000100F00000E1400000C1800000B1A0000091E000008200000072200000624000006240000052600000428000003290000032A0000022C0000022C0000022C0000012E0000012E0000012E0000012E0000012F0000003000000030000000300000002F0000012E0000012E0000022D0000022C0000022C0000032B0000032A0000042900000428000005260000062400000623000007210000081E00000A1A00000B1700000D120000110C000016040000</Mask>
     <Properties>
      <Property key="ModalityBitArray" value="1" type="bitarray"/>
      <Property key="ClassID" value="1" type="integer"/>
     </Properties>
    </Polygon>
    <Polygon>
     <Mask w="40" x="846" y="659" h="39">100A00000D0F00000B1200000916000008180000071A0000061C0000051E00000420000003210000032200000223000002240000012500000125000001260000002700000027000000280000002800000028000000270000002700000126000001260000012500000224000002240000022300000322000004200000051E0000061D0000071B000008180000091500000B1100000E0A000012030000</Mask>
     <Properties>
      <Property key="ModalityBitArray" value="1" type="bitarray"/>
      <Property key="ClassID" value="1" type="integer"/>
     </Properties>
    </Polygon>
    <Polygon>
     <Mask w="53" x="424" y="386" h="53">160A000012120000101600000E1A00000D1C00000B20000009230000082500000727000006290000062A0000052C0000042E0000042E0000033000000330000003310000023200000232000002330000013400000134000000350000003500000035000000350000003500000035000000350000003500000035000000350000003400000034000001320000013200000230000002300000032E0000032E0000042C0000042B000005290000052800000626000007240000082200000A1F00000B1D00000C1A00000E1600001011000013090000</Mask>
     <Properties>
      <Property key="ModalityBitArray" value="1" type="bitarray"/>
      <Property key="ClassID" value="1" type="integer"/>
     </Properties>
    </Polygon>
    <Polygon>
     <Mask w="37" x="889" y="418" h="36">0E0B00000B1000000A1300000816000007180000061A0000051C0000041E000003200000032100000222000002220000022300000124000001240000012400000025000000250000002500000124000001240000012400000123000002220000022200000221000003200000031F0000041D0000041C0000051900000617000007140000081100000A0B00000E040000</Mask>
     <Properties>
      <Property key="ModalityBitArray" value="1" type="bitarray"/>
      <Property key="ClassID" value="1" type="integer"/>
     </Properties>
    </Polygon>
    <Polygon>
     <Mask w="40" x="935" y="668" h="41">100700000D0E00000B1200000916000008180000071A0000061C0000061D0000051F00000421000003220000032300000225000002250000012600000127000001270000002800000028000000280000002800000028000000280000012600000126000001260000012600000125000001250000022300000223000003210000041F0000051D0000061C0000071A000008180000091500000A1200000C0D00000E090000</Mask>
     <Properties>
      <Property key="ModalityBitArray" value="1" type="bitarray"/>
      <Property key="ClassID" value="1" type="integer"/>
     </Properties>
    </Polygon>
    <Polygon>
     <Mask w="46" x="911" y="418" h="45">15040000120B00000F1100000D1500000B1800000A1B0000091D000007200000062200000523000004250000032700000228000002290000012A0000012B0000012B0000002C0000002D0000002D0000002D0000002D0000002E0000002E0000002E0000002E0000002D0000002D0000012C0000012B0000012B000002290000022900000327000003260000042500000523000006210000071F0000081D0000091B00000B1800000C1500000E11000012080000</Mask>
     <Properties>
      <Property key="ModalityBitArray" value="1" type="bitarray"/>
      <Property key="ClassID" value="1" type="integer"/>
     </Properties>
    </Polygon>
    <Polygon>
     <Mask w="37" x="693" y="407" h="39">100800000C0F0000091400000816000007180000061A0000051C0000051C0000041E0000031F000003200000022100000222000001230000012400000124000000250000002500000025000000250000002500000025000000250000002500000124000001230000012300000221000002200000031F0000041D0000041C0000051B00000619000007170000081400000A1000000C0A00000F040000</Mask>
     <Properties>
      <Property key="ModalityBitArray" value="1" type="bitarray"/>
      <Property key="ClassID" value="1" type="integer"/>
     </Properties>
    </Polygon>
    <Polygon>
     <Mask w="49" x="413" y="349" h="50">19040000150D000012120000101600000E1900000C1C00000A1F00000920000008220000072400000626000005280000042A0000032C0000022D0000022E0000012F00000130000001300000013000000031000000310000003100000031000000310000003100000031000000310000003100000130000001300000012F0000012F0000012F0000022D0000022D0000022C0000032B0000032A00000429000005270000062500000723000008210000091F00000B1C00000C1900000E15000010100000140A0000</Mask>
     <Properties>
      <Property key="ModalityBitArray" value="1" type="bitarray"/>
      <Property key="ClassID" value="1" type="integer"/>
     </Properties>
    </Polygon>
    <Polygon>
     <Mask w="39" x="387" y="347" h="37">0F0800000C0E00000B1100000915000008180000061B0000051D0000041E000003200000032000000222000002220000012400000124000001250000012500000027000000270000002700000027000000270000002700000026000001250000012500000124000002230000022200000321000003200000041E0000051D0000061B000007190000091600000A1300000C0E0000</Mask>
     <Properties>
      <Property key="ModalityBitArray" value="1" type="bitarray"/>
      <Property key="ClassID" value="1" type="integer"/>
     </Properties>
    </Polygon>
    <Polygon>
     <Mask w="42" x="422" y="482" h="41">110800000E0F00000C1300000A16000009190000081B0000071D000005200000042100000323000003240000022500000226000001270000012800000029000000290000002A0000002A0000002A0000002A0000002A0000002A0000002A000001280000012800000127000002260000022600000324000003240000042200000421000005200000051F0000061D0000081A0000091800000B1400000D1000000F0A0000</Mask>
     <Properties>
      <Property key="ModalityBitArray" value="1" type="bitarray"/>
      <Property key="ClassID" value="1" type="integer"/>
     </Properties>
    </Polygon>
    <Polygon>
     <Mask w="52" x="576" y="688" h="50">150A000012110000101500000E1800000D1B00000C1E00000A21000009240000082600000728000007280000062A0000052B0000042C0000042D0000032E0000022F00000230000001310000013200000132000001320000003300000034000000340000003400000034000000340000003400000033000001320000013200000231000002300000032F0000032E0000042D0000042C0000052A00000628000006270000072500000823000009210000092000000A1E00000B1B00000D17000010120000120E0000</Mask>
     <Properties>
      <Property key="ModalityBitArray" value="1" type="bitarray"/>
      <Property key="ClassID" value="1" type="integer"/>
     </Properties>
    </Polygon>
    <Polygon>
     <Mask w="39" x="805" y="376" h="40">0F0800000C0F00000A1300000915000007180000061A0000051C0000041E000003200000022200000222000001230000012400000124000001240000002500000026000000260000002600000125000001250000012600000126000001260000012500000125000002230000022300000321000003210000041F0000041E0000051D0000061B0000071900000817000008160000091300000B0F00000E0A0000</Mask>
     <Properties>
      <Property key="ModalityBitArray" value="1" type="bitarray"/>
      <Property key="ClassID" value="1" type="integer"/>
     </Properties>
    </Polygon>
    <Polygon>
     <Mask w="36" x="792" y="566" h="37">110300000C0A00000A0E000008110000071400000616000005190000041B0000031D0000031D0000021F00000120000001210000002200000022000000230000002300000023000000240000002400000024000000240000002300000122000001220000012100000220000002200000031E0000041D0000051B00000619000007160000081400000A1000000B0D00000D090000</Mask>
     <Properties>
      <Property key="ModalityBitArray" value="1" type="bitarray"/>
      <Property key="ClassID" value="1" type="integer"/>
     </Properties>
    </Polygon>
    <Polygon>
     <Mask w="41" x="682" y="382" h="39">100B00000D1000000B1400000917000008190000061C0000051E0000042000000421000003220000032300000224000002250000012600000127000001270000012800000029000000290000002900000128000001270000012700000226000002260000022600000226000003240000032400000323000004210000051F0000061D0000071B0000081900000A1600000C1200000E0C000011060000</Mask>
     <Properties>
      <Property key="ModalityBitArray" value="1" type="bitarray"/>
      <Property key="ClassID" value="1" type="integer"/>
     </Properties>
    </Polygon>
    <Polygon>
     <Mask w="53" x="604" y="391" h="56">170A000013100000111400000F1800000E1B00000C1E00000B2100000A230000092500000728000006290000062A0000052B0000052C0000042E0000042E0000042F00000330000003310000023200000232000002320000013400000134000001340000003500000035000000350000003500000035000000350000003500000035000000350000013300000133000001330000013300000231000002310000032F0000032F0000042D0000042C0000052A0000052900000627000007250000082300000A2000000B1E00000C1B00000E17000010130000120E000016060000</Mask>
     <Properties>
      <Property key="ModalityBitArray" value="1" type="bitarray"/>
      <Property key="ClassID" value="1" type="integer"/>
     </Properties>
    </Polygon>
    <Polygon>
     <Mask w="36" x="626" y="369" h="35">0C0B000009100000081300000715000006180000051A0000041C0000031D0000031E000002200000022000000220000001220000012200000122000000230000002400000024000000240000002400000024000000240000012200000122000001210000021F0000031D0000041C0000051A000005190000061700000715000008120000090F00000B090000</Mask>
     <Properties>
      <Property key="ModalityBitArray" value="1" type="bitarray"/>
      <Property key="ClassID" value="1" type="integer"/>
     </Properties>
    </Polygon>
    <Polygon>
     <Mask w="52" x="955" y="637" h="48">1709000012110000101500000E1800000C1C00000A1F000009210000082400000726000006280000052A0000052A0000042C0000042D0000032E0000032F0000032F0000023100000231000001320000013200000133000000340000003400000034000000340000003400000133000001330000013200000132000001320000023100000230000002300000032E0000032D0000042C0000052A00000628000007260000082400000A2100000C1E00000D1B00000E18000010130000130D0000</Mask>
     <Properties>
      <Property key="ModalityBitArray" value="1" type="bitarray"/>
      <Property key="ClassID" value="1" type="integer"/>
     </Properties>
    </Polygon>
    <Polygon>
     <Mask w="43" x="523" y="671" h="43">14040000100C00000D1100000B15000009190000081B0000071D0000061F000005210000042300000325000003260000022700000227000001290000012900000129000001290000002B0000002B0000002B0000002B0000002B0000002B0000002B0000002B0000012900000129000002280000022800000326000003260000042400000423000005210000061F0000071D0000081B0000091900000B1600000C1300000E0E000010080000</Mask>
     <Properties>
      <Property key="ModalityBitArray" value="1" type="bitarray"/>
      <Property key="ClassID" value="1" type="integer"/>
     </Properties>
    </Polygon>
    <Polygon>
     <Mask w="50" x="623" y="726" h="50">14090000120F00000F1400000D1800000B1C00000A1F0000092100000823000007250000062700000528000005290000042A0000032C0000032C0000022E0000022E000001300000013000000130000000320000003200000032000000320000003200000032000000320000003200000032000000310000013000000130000001300000012F0000022E0000032C0000032C0000042B00000529000006280000062700000726000008240000092100000A1F00000B1D00000C1A00000E17000010120000140A0000</Mask>
     <Properties>
      <Property key="ModalityBitArray" value="1" type="bitarray"/>
      <Property key="ClassID" value="1" type="integer"/>
     </Properties>
    </Polygon>
    <Polygon>
     <Mask w="39" x="762" y="674" h="41">120400000E0C00000B1100000A1400000817000007190000061B0000051D0000041F00000320000003210000022300000223000002240000012500000126000001260000012600000027000000270000002700000027000001260000012600000126000002240000022400000224000003220000032200000420000004200000051E0000061C0000071A000008180000091500000A1200000C0F00001009000013030000</Mask>
     <Properties>
      <Property key="ModalityBitArray" value="1" type="bitarray"/>
      <Property key="ClassID" value="1" type="integer"/>
     </Properties>
    </Polygon>
    <Polygon>
     <Mask w="45" x="954" y="523" h="45">110900000E0F00000C1300000A180000091B0000081D0000071F000006200000052200000424000003260000032600000228000002290000012A0000012A0000012B0000012B0000002C0000002C0000002D0000002D0000012C0000012C0000012C0000012B0000022A0000022A0000022A00000328000003280000042700000426000005250000052400000622000007200000081F0000091D00000A1B00000B1900000C1600000E130000110D000013060000</Mask>
     <Properties>
      <Property key="ModalityBitArray" value="1" type="bitarray"/>
      <Property key="ClassID" value="1" type="integer"/>
     </Properties>
    </Polygon>
    <Polygon>
     <Mask w="50" x="494" y="685" h="49">1609000012100000101400000E1700000C1B00000A1F00000921000008230000072400000626000005280000042A0000042A0000032C0000032D0000032D0000022F0000022F000001310000013100000131000000320000003200000032000000320000003200000131000001310000013100000130000001300000022E0000022E0000022D0000032C0000032B0000042900000528000005270000062500000723000008200000091E00000A1C00000B1900000C1700000E130000110E000016050000</Mask>
     <Properties>
      <Property key="ModalityBitArray" value="1" type="bitarray"/>
      <Property key="ClassID" value="1" type="integer"/>
     </Properties>
    </Polygon>
    <Polygon>
     <Mask w="45" x="865" y="673" h="46">15040000110C00000D1200000B160000091A0000081C0000071E00000620000005220000042300000424000003260000032700000228000002290000012B0000012B0000012B0000002D0000002D0000002D0000002D0000002D0000002D0000002D0000002D0000002D0000002C0000002C0000002C0000012B0000012B000002290000022900000327000004260000052400000622000007200000081E0000091C00000A1900000C1500000D1200000F0E000013070000</Mask>
     <Properties>
      <Property key="ModalityBitArray" value="1" type="bitarray"/>
      <Property key="ClassID" value="1" type="integer"/>
     </Properties>
    </Polygon>
    <Polygon>
     <Mask w="47" x="959" y="563" h="46">15090000110F00000D1500000B180000091C0000081F0000072100000722000006230000052500000427000003280000022A0000022A0000022B0000012C0000012C0000012D0000012D0000012D0000012D0000002F0000002F0000002F0000002F0000012D0000012D0000012D0000012D0000022B0000022B0000022A00000329000003280000042600000426000005240000062300000622000007200000081D0000091B00000B1800000D1500000F10000013080000</Mask>
     <Properties>
      <Property key="ModalityBitArray" value="1" type="bitarray"/>
      <Property key="ClassID" value="1" type="integer"/>
     </Properties>
    </Polygon>
    <Polygon>
     <Mask w="37" x="877" y="456" h="38">0D0D00000B1100000915000007180000061A0000051B0000051C0000041E0000031F0000032000000221000002210000012300000123000000240000002400000025000000250000002500000025000000250000002500000024000001230000012200000221000002200000031E0000031E0000041C0000041B0000051A00000618000007150000081200000A0E00000D09000010040000</Mask>
     <Properties>
      <Property key="ModalityBitArray" value="1" type="bitarray"/>
      <Property key="ClassID" value="1" type="integer"/>
     </Properties>
    </Polygon>
    <Polygon>
     <Mask w="38" x="469" y="702" h="39">110700000D0E00000A1300000915000007180000061A0000051C0000041E000003200000032000000222000002220000012400000124000001240000012500000026000000260000002600000026000000260000002600000026000000260000002600000125000001240000022300000222000003210000041F0000041E0000051C0000061A000008170000091400000B1000000E0B000012040000</Mask>
     <Properties>
      <Property key="ModalityBitArray" value="1" type="bitarray"/>
      <Property key="ClassID" value="1" type="integer"/>
     </Properties>
    </Polygon>
    <Polygon>
     <Mask w="51" x="420" y="537" h="50">1609000012100000101400000E1800000C1C00000A1F00000921000008240000072600000628000005290000042B0000042B0000032D0000032D0000022E0000022F0000022F000001310000013100000131000001310000013200000033000000330000003300000033000000330000013200000132000001320000013100000131000002300000022F0000022F0000032D0000032D0000042B0000042A000005280000062600000724000008220000091F00000A1D00000C1900000E15000010100000120C0000</Mask>
     <Properties>
      <Property key="ModalityBitArray" value="1" type="bitarray"/>
      <Property key="ClassID" value="1" type="integer"/>
     </Properties>
    </Polygon>
    <Polygon>
     <Mask w="39" x="716" y="395" h="39">13040000100B00000D1000000B1300000916000007190000061B0000051D0000041E000003200000032100000222000002230000022300000224000001250000012500000125000001260000002700000027000000270000012600000126000001260000022500000224000002240000032300000322000004210000051F0000061D0000071B0000081900000A1600000B1300000D0E00000F080000</Mask>
     <Properties>
      <Property key="ModalityBitArray" value="1" type="bitarray"/>
      <Property key="ClassID" value="1" type="integer"/>
     </Properties>
    </Polygon>
    <Polygon>
     <Mask w="38" x="897" y="470" h="38">100800000D0E00000B1200000A1400000817000007190000061B0000061C0000051D0000041F000004200000032100000223000002230000012400000125000000260000002600000026000000260000002600000026000001250000012400000124000002230000022200000222000003200000031F0000041D0000051B0000061900000717000008140000091100000B0D00000E070000</Mask>
     <Properties>
      <Property key="ModalityBitArray" value="1" type="bitarray"/>
      <Property key="ClassID" value="1" type="integer"/>
     </Properties>
    </Polygon>
    <Polygon>
     <Mask w="45" x="775" y="695" h="46">110900000E0F00000C1300000A17000009190000071C0000061F00000521000004230000032500000325000002270000022700000129000001290000012A0000002B0000002C0000002C0000002C0000002C0000002D0000002D0000002D0000002D0000002D0000002C0000012B0000012B0000012B0000022A00000229000003280000032800000426000005250000052400000622000007200000081E0000091C00000A1900000C1500000E110000100D000013070000</Mask>
     <Properties>
      <Property key="ModalityBitArray" value="1" type="bitarray"/>
      <Property key="ClassID" value="1" type="integer"/>
     </Properties>
    </Polygon>
    <Polygon>
     <Mask w="41" x="712" y="678" h="44">120300000F0A00000D0F00000B13000009160000071A0000061C0000051E0000042000000321000003220000022300000224000002240000012600000126000001270000012700000028000000290000002900000029000000290000002900000128000001280000012800000127000001270000022600000225000002250000032300000421000004200000051E0000061C0000071A000008180000091500000A1200000C0E00000E0A000012030000</Mask>
     <Properties>
      <Property key="ModalityBitArray" value="1" type="bitarray"/>
      <Property key="ClassID" value="1" type="integer"/>
     </Properties>
    </Polygon>
    <Polygon>
     <Mask w="34" x="933" y="400" h="31">0E0A00000B0F0000091200000715000005180000041A0000031C0000031C0000021E0000021E00000120000001200000002100000022000000220000002200000022000000220000012100000120000001200000021E0000021E0000021D0000031B000004190000051800000616000007130000090F00000C0A0000</Mask>
     <Properties>
      <Property key="ModalityBitArray" value="1" type="bitarray"/>
      <Property key="ClassID" value="1" type="integer"/>
     </Properties>
    </Polygon>
    <Polygon>
     <Mask w="47" x="941" y="426" h="47">12060000100B00000E0F00000C1400000A180000091A0000071E00000620000005220000052300000424000004250000032700000328000002290000022A0000012C0000012C0000002D0000002E0000002E0000002E0000002E0000002F0000002F0000012E0000012E0000012D0000012D0000012D0000022C0000022B0000022B000003290000032900000427000004270000052500000624000007220000081F0000091D00000A1B00000C1700000E1300000F100000110C0000</Mask>
     <Properties>
      <Property key="ModalityBitArray" value="1" type="bitarray"/>
      <Property key="ClassID" value="1" type="integer"/>
     </Properties>
    </Polygon>
    <Polygon>
     <Mask w="44" x="985" y="528" h="45">130800000F0F00000C1400000B170000091A0000081C0000071E00000620000005220000042300000325000003260000022700000228000001290000012A0000012A0000002B0000002C0000002C0000002C0000002C0000002C0000002C0000002C0000002C0000002C0000002B0000012A0000012A00000129000002280000032600000326000004240000052300000621000006200000071E0000081C0000091A00000B1700000C1400000E10000012080000</Mask>
     <Properties>
      <Property key="ModalityBitArray" value="1" type="bitarray"/>
      <Property key="ClassID" value="1" type="integer"/>
     </Properties>
    </Polygon>
    <Polygon>
     <Mask w="45" x="824" y="356" h="45">15040000110C00000E1100000C1400000B1700000A190000091B0000081E0000072000000622000005230000042500000326000003270000022800000229000002290000012B0000012B0000012B0000012C0000002D0000002D0000002D0000002D0000002C0000002C0000002C0000012B0000012B00000229000002290000032800000327000004260000042500000523000006210000071E0000081C0000091A00000B1700000D1400000F0F000013070000</Mask>
     <Properties>
      <Property key="ModalityBitArray" value="1" type="bitarray"/>
      <Property key="ClassID" value="1" type="integer"/>
     </Properties>
    </Polygon>
    <Polygon>
     <Mask w="39" x="583" y="379" h="39">100800000D0D00000B1100000914000007180000061A0000061B0000051D0000041E0000041F000003200000022200000222000001240000002500000025000000260000002600000026000000260000002700000027000000270000002700000026000000260000012500000124000002230000022200000320000003200000041E0000051C0000061A000007170000081500000A1100000D0C0000</Mask>
     <Properties>
      <Property key="ModalityBitArray" value="1" type="bitarray"/>
      <Property key="ClassID" value="1" type="integer"/>
     </Properties>
    </Polygon>
    <Polygon>
     <Mask w="44" x="447" y="603" h="44">130900000F1000000C1500000A180000091B0000081D0000071F000006210000052300000425000004250000032700000228000002280000012A0000012A0000012A0000012A0000002C0000002C0000002C0000002C0000002C0000002B0000002B0000002B0000002A0000012900000128000001280000022600000226000003240000032300000422000005200000051F0000061D0000071B000008190000091600000A1300000C0F000010090000</Mask>
     <Properties>
      <Property key="ModalityBitArray" value="1" type="bitarray"/>
      <Property key="ClassID" value="1" type="integer"/>
     </Properties>
    </Polygon>
    <Polygon>
     <Mask w="51" x="385" y="531" h="49">15090000120E0000101300000E1700000C1B00000B1E00000921000008230000072500000627000005290000042A0000032C0000032C0000022E0000022E0000022F0000013000000130000000320000003200000032000000320000003300000033000000330000003300000033000001320000013200000132000001320000013100000230000002300000032E0000032E0000042C0000052A0000052900000627000007250000082300000A1F00000B1D00000C1A00000E1600001010000012090000</Mask>
     <Properties>
      <Property key="ModalityBitArray" value="1" type="bitarray"/>
      <Property key="ClassID" value="1" type="integer"/>
     </Properties>
    </Polygon>
    <Polygon>
     <Mask w="48" x="579" y="347" h="47">16090000121000000F1500000E1700000C1A00000B1C00000A1E0000092000000822000007240000072500000627000005280000042A0000042A0000032C0000022D0000022D0000012E0000012E0000012F000000300000003000000030000000300000003000000030000000300000012E0000012E0000022C0000022C0000032A0000032A000004280000042800000526000006240000062400000722000008200000091E00000A1B00000B1800000D140000100F000012080000</Mask>
     <Properties>
      <Property key="ModalityBitArray" value="1" type="bitarray"/>
      <Property key="ClassID" value="1" type="integer"/>
     </Properties>
    </Polygon>
    <Polygon>
     <Mask w="54" x="410" y="573" h="51">1A0900001510000012150000101900000E1D00000D1F00000C2200000A2500000927000008290000072A0000062C0000062C0000052E0000042F000004300000033100000331000002330000023300000233000001340000013400000135000001350000003600000036000000360000003500000035000001340000013400000133000001330000013300000231000002310000032F0000032F0000042D0000052B0000062A00000728000008260000092400000B2100000C1E00000D1C00000F18000011140000130D0000</Mask>
     <Properties>
      <Property key="ModalityBitArray" value="1" type="bitarray"/>
      <Property key="ClassID" value="1" type="integer"/>
     </Properties>
    </Polygon>
    <Polygon>
     <Mask w="50" x="915" y="477" h="51">130C0000111000000E1500000C1900000A1D0000091F000008210000072300000625000005270000052700000429000004290000032B0000022D0000022D0000012F00000130000001300000013000000032000000320000003200000032000000320000003200000032000000320000003200000130000001300000013000000130000001300000022E0000022E0000022E0000032C0000042B0000042A000005290000062700000725000008230000092000000A1E00000C1B00000E17000011130000130E000016050000</Mask>
     <Properties>
      <Property key="ModalityBitArray" value="1" type="bitarray"/>
      <Property key="ClassID" value="1" type="integer"/>
     </Properties>
    </Polygon>
    <Polygon>
     <Mask w="50" x="356" y="329" h="50">17080000120F00000F1400000D1800000B1B00000A1E0000082100000723000006250000052700000528000004290000032B0000032B0000022D0000022D0000012F0000012F0000013000000031000000310000003200000032000000320000003200000032000000320000003200000032000000320000013100000130000001300000022E0000022E0000032D0000032C0000042B0000042A000005280000062600000724000008220000092000000A1E00000B1B00000D1700000F120000110E000015060000</Mask>
     <Properties>
      <Property key="ModalityBitArray" value="1" type="bitarray"/>
      <Property key="ClassID" value="1" type="integer"/>
     </Properties>
    </Polygon>
    <Polygon>
     <Mask w="50" x="490" y="645" h="48">130C0000111000000F1500000D1900000B1D00000A1F000009210000082300000824000007260000062700000529000005290000042B0000042B0000032D0000032D0000022F0000022F0000022F000001300000013000000131000000320000003200000032000001310000013100000131000001310000022F0000022F0000022F0000032E0000032D0000042C0000042B00000529000005280000062600000724000008210000091F00000A1C00000B1900000D150000110F000016070000</Mask>
     <Properties>
      <Property key="ModalityBitArray" value="1" type="bitarray"/>
      <Property key="ClassID" value="1" type="integer"/>
     </Properties>
    </Polygon>
    <Polygon>
     <Mask w="43" x="473" y="441" h="43">14040000110B00000E1000000C1400000A170000081B0000071D0000061F000005210000052100000423000003250000032500000227000002270000022800000129000001290000012A0000002B0000002B0000002B0000002B0000002B0000002B0000002B000001290000012900000129000002270000022700000325000003250000042300000522000005210000061F0000071D0000081A00000A1700000C1300000E0F000011090000</Mask>
     <Properties>
      <Property key="ModalityBitArray" value="1" type="bitarray"/>
      <Property key="ClassID" value="1" type="integer"/>
     </Properties>
    </Polygon>
    <Polygon>
     <Mask w="46" x="875" y="703" h="45">15080000110E00000F1300000D1700000B1B0000091E000007200000062200000524000005250000042600000328000003290000022A0000022A0000022B0000012C0000012C0000012C0000012C0000002E0000002E0000002E0000012D0000012D0000012D0000022C0000022C0000022B0000022B00000329000003290000032800000427000005250000052400000622000007210000081F0000091D00000A1A00000C1600000E120000110D000015050000</Mask>
     <Properties>
      <Property key="ModalityBitArray" value="1" type="bitarray"/>
      <Property key="ClassID" value="1" type="integer"/>
     </Properties>
    </Polygon>
    <Polygon>
     <Mask w="42" x="655" y="364" h="41">0F0B00000D1100000B15000009180000071B0000061D0000051F00000520000004220000032300000324000002260000022600000127000001280000012800000128000000290000002A0000002A0000002A0000002A0000002A0000002A0000012900000129000002270000022700000326000003250000042400000423000005210000061F0000071D0000081B0000091800000B1500000C1200000E0F0000110A0000</Mask>
     <Properties>
      <Property key="ModalityBitArray" value="1" type="bitarray"/>
      <Property key="ClassID" value="1" type="integer"/>
     </Properties>
    </Polygon>
    <Polygon>
     <Mask w="45" x="998" y="560" h="46">14080000100F00000E1300000C1600000A190000081D0000071F00000621000006220000052300000425000004260000032700000328000002290000022A0000012B0000012C0000012C0000002D0000002D0000002D0000002D0000002D0000002D0000002D0000002D0000002D0000012B0000012B0000012B0000012A0000022900000228000003260000032600000424000005220000071F0000081C0000091A00000B1600000C1300000D1000000F0B000012040000</Mask>
     <Properties>
      <Property key="ModalityBitArray" value="1" type="bitarray"/>
      <Property key="ClassID" value="1" type="integer"/>
     </Properties>
    </Polygon>
    <Polygon>
     <Mask w="50" x="1027" y="553" h="50">16090000111000000F1500000D1900000B1C0000092000000822000007240000062600000527000004290000042A0000032B0000032C0000022D0000022E0000022E000001300000013000000032000000320000003200000032000000320000003200000032000000320000003200000032000000320000003200000130000001300000022F0000022F0000032D0000032D0000042B00000529000005290000062700000725000008230000092100000A1F00000B1D00000D1900000F150000110E000016040000</Mask>
     <Properties>
      <Property key="ModalityBitArray" value="1" type="bitarray"/>
      <Property key="ClassID" value="1" type="integer"/>
     </Properties>
    </Polygon>
    <Polygon>
     <Mask w="40" x="714" y="464" h="41">140400000E0C00000C1000000A14000008180000071A0000061C0000061D0000051F000004210000032200000224000001250000012500000027000000270000002700000027000000280000002800000028000000280000002700000027000000270000012600000125000002240000022300000322000003210000041F0000041E0000051C0000061A000007180000081600000A1300000B1000000D0B000010040000</Mask>
     <Properties>
      <Property key="ModalityBitArray" value="1" type="bitarray"/>
      <Property key="ClassID" value="1" type="integer"/>
     </Properties>
    </Polygon>
    <Polygon>
     <Mask w="45" x="360" y="554" h="45">110B00000F1000000D1400000C1600000B190000091C0000081E00000720000006220000052400000425000004260000032700000328000002290000022A0000022A0000012B0000012C0000012C0000012C0000002D0000002D0000002D0000002D0000002D0000012C0000012C0000012C0000012B0000022A0000022A0000032800000328000004260000052400000622000007200000081E0000091C00000A1A00000B1700000D140000100F0000120B0000</Mask>
     <Properties>
      <Property key="ModalityBitArray" value="1" type="bitarray"/>
      <Property key="ClassID" value="1" type="integer"/>
     </Properties>
    </Polygon>
    <Polygon>
     <Mask w="43" x="551" y="345" h="44">0F0C00000C1100000B14000009180000081B0000071D0000061F00000520000004220000042300000324000003250000022600000227000001280000012800000129000001290000012A0000002B0000002B0000002B0000002B0000002B0000002B0000002A0000002A0000002A0000002A000001280000012800000226000002260000032400000323000004210000051F0000061D0000071A0000081800000A1400000B1100000D0D000012060000</Mask>
     <Properties>
      <Property key="ModalityBitArray" value="1" type="bitarray"/>
      <Property key="ClassID" value="1" type="integer"/>
     </Properties>
    </Polygon>
    <Polygon>
     <Mask w="47" x="855" y="364" h="47">16040000120B00000F1000000D1500000B1900000A1B0000081E000007200000062200000524000005240000042600000328000003280000022A0000022A0000012C0000012C0000002D0000002E0000002E0000002E0000002E0000002F0000002F0000002F0000002F0000002E0000002E0000012D0000012D0000012C0000022B0000022A000003290000032800000427000005250000062300000622000007200000081E0000091C00000B1800000D140000100F000014090000</Mask>
     <Properties>
      <Property key="ModalityBitArray" value="1" type="bitarray"/>
      <Property key="ClassID" value="1" type="integer"/>
     </Properties>
    </Polygon>
    <Polygon>
     <Mask w="34" x="784" y="731" h="35">0E0900000A0E000008110000061500000517000004190000041A0000031B0000021D0000021D0000011F00000120000001200000002200000022000000220000002200000022000000220000002200000022000000210000012000000120000001200000021E0000031C0000031B0000041A0000051800000616000007130000081000000A0C00000C050000</Mask>
     <Properties>
      <Property key="ModalityBitArray" value="1" type="bitarray"/>
      <Property key="ClassID" value="1" type="integer"/>
     </Properties>
    </Polygon>
    <Polygon>
     <Mask w="34" x="951" y="696" h="34">0C090000090F000008120000071500000617000005190000041B0000031C0000021E0000021E0000011F00000120000000210000002200000022000000220000002200000022000000220000012000000120000001200000011F0000021E0000021E0000031C0000041B000005190000061700000616000007140000091100000B0C00000D060000</Mask>
     <Properties>
      <Property key="ModalityBitArray" value="1" type="bitarray"/>
      <Property key="ClassID" value="1" type="integer"/>
     </Properties>
    </Polygon>
    <Polygon>
     <Mask w="45" x="494" y="722" h="47">100A00000D1100000B15000009190000081C0000071E00000620000005220000042300000424000003260000032700000228000002290000012B0000012B0000012B0000012B0000002D0000002D0000002D0000002D0000002D0000002D0000002D0000002D0000012C0000012B0000012B0000012B0000022A0000022900000328000003270000042600000426000005240000062300000721000007200000081D0000091B00000B1800000C1500000E110000110C000015040000</Mask>
     <Properties>
      <Property key="ModalityBitArray" value="1" type="bitarray"/>
      <Property key="ClassID" value="1" type="integer"/>
     </Properties>
    </Polygon>
    <Polygon>
     <Mask w="47" x="652" y="332" h="46">100B00000E1200000C1600000B1900000A1B0000081E0000072000000622000005240000042600000328000003290000022A0000022B0000012C0000012D0000012D0000012E0000002F0000002F0000002F0000002F0000002F0000012E0000012D0000012D0000012D0000012C0000022B0000022B0000022A0000022A000003280000032800000426000004260000052400000622000006210000071F0000081D0000091B00000B1700000D130000100E000014060000</Mask>
     <Properties>
      <Property key="ModalityBitArray" value="1" type="bitarray"/>
      <Property key="ClassID" value="1" type="integer"/>
     </Properties>
    </Polygon>
    <Polygon>
     <Mask w="51" x="949" y="473" h="51">16090000111000000E1500000D1800000B1C00000A1E00000921000008240000072600000628000005290000052A0000042B0000042C0000032D0000032E0000022F000002300000013100000131000001310000013200000033000000330000003300000033000000330000003300000033000000330000003200000131000001310000022F0000022F0000032D0000032D0000042B0000042B00000529000006270000062600000724000008220000092000000B1D00000C1B00000D1900000F140000120D000016050000</Mask>
     <Properties>
      <Property key="ModalityBitArray" value="1" type="bitarray"/>
      <Property key="ClassID" value="1" type="integer"/>
     </Properties>
    </Polygon>
    <Polygon>
     <Mask w="39" x="392" y="379" h="40">110700000E0D00000C1100000A1400000916000007190000061C0000051E0000042000000420000003220000032200000224000002240000012500000125000001250000002600000027000000270000002700000026000000260000002600000026000000250000012400000124000001230000022200000221000003200000041E0000051D0000051C0000061A000007170000091400000B1000000E0B0000</Mask>
     <Properties>
      <Property key="ModalityBitArray" value="1" type="bitarray"/>
      <Property key="ClassID" value="1" type="integer"/>
     </Properties>
    </Polygon>
    <Polygon>
     <Mask w="51" x="984" y="656" h="52">16080000140E0000111300000F1600000D1A00000C1D00000A2000000922000008240000072600000628000006280000052A0000042B0000042C0000032D0000032E0000032E0000023000000230000001310000013200000132000000330000003300000033000000330000003300000033000000320000003200000032000001310000013000000130000001300000022E0000022E0000032C0000032C0000042A00000528000006260000062500000723000008210000091F00000B1B00000E17000010130000120E000014080000</Mask>
     <Properties>
      <Property key="ModalityBitArray" value="1" type="bitarray"/>
      <Property key="ClassID" value="1" type="integer"/>
     </Properties>
    </Polygon>
    <Polygon>
     <Mask w="40" x="360" y="588" h="38">100900000D0E00000B1200000916000007190000061B0000061C0000051E000004200000032100000223000002240000012500000126000001260000012600000127000000280000002800000028000001260000012600000126000001260000022400000224000003230000032200000421000004200000051E0000061C0000071A000008180000091600000B1200000E0E000012070000</Mask>
     <Properties>
      <Property key="ModalityBitArray" value="1" type="bitarray"/>
      <Property key="ClassID" value="1" type="integer"/>
     </Properties>
    </Polygon>
    <Polygon>
     <Mask w="49" x="994" y="692" h="50">130C00000F1200000E1600000C1A00000B1C00000A1E0000092000000822000007240000062600000527000004290000042A0000032B0000032C0000032C0000022E0000022E0000022F00000130000001300000003100000031000000310000003100000031000000310000003100000130000001300000012F0000012F0000012E0000022D0000022C0000022C0000032A000004290000042800000527000006250000072300000722000008200000091D00000A1B00000C1800000E1400001010000013090000</Mask>
     <Properties>
      <Property key="ModalityBitArray" value="1" type="bitarray"/>
      <Property key="ClassID" value="1" type="integer"/>
     </Properties>
    </Polygon>
    <Polygon>
     <Mask w="42" x="523" y="359" h="40">160300000F0C00000D1100000B1500000A170000081A0000071C0000061E0000052000000422000003240000032500000226000002270000022700000128000001290000002A0000002A0000002A0000002A0000002A0000002A0000002A0000012900000129000001290000022700000227000003250000032500000423000005210000061F0000071D0000091A00000A1700000B1300000D0D00000F080000</Mask>
     <Properties>
      <Property key="ModalityBitArray" value="1" type="bitarray"/>
      <Property key="ClassID" value="1" type="integer"/>
     </Properties>
    </Polygon>
    <Polygon>
     <Mask w="42" x="974" y="439" h="42">110700000E0E00000B1300000917000008190000071B0000061D0000061E0000052000000422000004220000032400000226000002260000012700000128000001280000012800000129000001290000002A0000002A0000002900000128000001280000012800000128000002260000022600000225000003240000032300000422000005200000061E0000061C0000071A0000081800000A1400000D1000000F0B000012040000</Mask>
     <Properties>
      <Property key="ModalityBitArray" value="1" type="bitarray"/>
      <Property key="ClassID" value="1" type="integer"/>
     </Properties>
    </Polygon>
    <Polygon>
     <Mask w="35" x="795" y="659" h="35">0D0800000B0D000009110000061500000518000005190000041B0000031C0000031D0000021F0000021F000001210000012100000022000000230000002300000023000000230000002300000023000001220000012100000121000001200000021F0000021E0000021D0000031C0000031B0000041900000517000007140000081100000A0C00000C070000</Mask>
     <Properties>
      <Property key="ModalityBitArray" value="1" type="bitarray"/>
      <Property key="ClassID" value="1" type="integer"/>
     </Properties>
    </Polygon>
    <Polygon>
     <Mask w="43" x="405" y="457" h="43">13090000100E00000E1200000C1600000B180000091B0000081D0000071F000006210000052200000424000004250000032600000227000002280000012900000129000001290000002B0000002B0000002B0000002B0000002B0000002B0000002B0000002B000001290000012900000128000002270000022600000325000003240000042200000422000005200000061E0000071C000008190000091600000B1200000E0C000012040000</Mask>
     <Properties>
      <Property key="ModalityBitArray" value="1" type="bitarray"/>
      <Property key="ClassID" value="1" type="integer"/>
     </Properties>
    </Polygon>
    <Polygon>
     <Mask w="42" x="462" y="657" h="42">140700000F0E00000C1300000B16000009190000081B0000071D0000061F000006200000052100000423000003240000022600000226000001280000012800000129000001290000002A0000002A0000002A0000002A0000012900000129000001290000022800000227000002270000032500000325000004230000042300000521000005200000061E0000061D0000071B0000081900000A1600000B1300000D0F000012070000</Mask>
     <Properties>
      <Property key="ModalityBitArray" value="1" type="bitarray"/>
      <Property key="ClassID" value="1" type="integer"/>
     </Properties>
    </Polygon>
    <Polygon>
     <Mask w="46" x="882" y="733" h="47">120A0000100F00000E1300000C1600000A1A0000091D0000081F000007210000062300000525000004260000042700000328000003290000022A0000022A0000012C0000012C0000012C0000012C0000002E0000002E0000002E0000002E0000002E0000002E0000002E0000002E0000012C0000012C0000012C0000022B0000022A000003290000032800000427000004260000052500000623000008200000091E00000A1C00000B1A00000D1600000F130000120D000016050000</Mask>
     <Properties>
      <Property key="ModalityBitArray" value="1" type="bitarray"/>
      <Property key="ClassID" value="1" type="integer"/>
     </Properties>
    </Polygon>
    <Polygon>
     <Mask w="50" x="556" y="716" h="51">16080000120E00000F1300000D1700000C1A00000A1E000009200000082200000723000006250000052700000429000004290000032B0000032C0000022D0000022E0000022E000001300000013000000031000000320000003200000032000000320000003200000032000000320000003200000031000000310000003100000130000001300000012F0000022E0000022D0000032C0000042A0000042A00000528000006260000072400000822000008210000091F00000A1D00000C1900000E16000011110000130C0000</Mask>
     <Properties>
      <Property key="ModalityBitArray" value="1" type="bitarray"/>
      <Property key="ClassID" value="1" type="integer"/>
     </Properties>
    </Polygon>
    <Polygon>
     <Mask w="50" x="906" y="753" h="50">17090000121000000F1500000D1900000B1C0000091F00000822000007240000062600000627000005280000042A0000032B0000022D0000022D0000012F0000012F0000013000000031000000310000003100000032000000320000003200000032000000320000003200000032000001310000013100000131000001300000022F0000022F0000032E0000032D0000042C0000052A0000052A0000062800000726000008240000092300000B2000000C1E00000E1B00001017000012140000150F0000170B0000</Mask>
     <Properties>
      <Property key="ModalityBitArray" value="1" type="bitarray"/>
      <Property key="ClassID" value="1" type="integer"/>
     </Properties>
    </Polygon>
    <Polygon>
     <Mask w="48" x="513" y="325" h="47">120C0000101100000E1500000C1900000B1B00000A1D0000092000000822000007240000062600000527000005280000042A0000032B0000032C0000022D0000022E0000012F0000012F0000012F000000300000003000000030000000300000012F0000012F0000012F0000012F0000012E0000022D0000022D0000022C0000032B0000032B0000042900000528000005270000062600000625000007230000082100000A1E00000B1B00000D1700000F130000110F000015080000</Mask>
     <Properties>
      <Property key="ModalityBitArray" value="1" type="bitarray"/>
      <Property key="ClassID" value="1" type="integer"/>
     </Properties>
    </Polygon>
    <Polygon>
     <Mask w="48" x="484" y="308" h="49">17040000130C00000F1200000D1600000B1A00000A1C0000091E000008200000082100000723000006250000052700000527000004290000042A0000042A0000032C0000032C0000032C0000022E0000022E0000012F0000012F0000012F0000003000000030000000300000012F0000012E0000012E0000012E0000022D0000022C0000022C0000032A0000032A0000042900000428000005270000052600000624000007220000082000000A1D00000B1B00000C1800000D150000100E000014050000</Mask>
     <Properties>
      <Property key="ModalityBitArray" value="1" type="bitarray"/>
      <Property key="ClassID" value="1" type="integer"/>
     </Properties>
    </Polygon>
    <Polygon>
     <Mask w="41" x="939" y="372" h="44">110600000F0A00000D0D00000B110000091400000817000007190000061B0000051D0000041F00000321000002230000022300000125000001250000012600000126000000280000002800000029000000290000002900000029000000290000002900000128000001280000012800000128000002270000022600000226000003240000042300000422000005200000061E0000071C0000081A0000091800000A1600000C1300000F0D000013040000</Mask>
     <Properties>
      <Property key="ModalityBitArray" value="1" type="bitarray"/>
      <Property key="ClassID" value="1" type="integer"/>
     </Properties>
    </Polygon>
   </Masks>
  </MultiModalItem>
  <MultiModalItem>
   <Files>
    <File modalityID="1" absolutePath="C:/SimData2/overlaying/Case4/cells.png"/>
    <File modalityID="-1" absolutePath="C:/SimData2/overlaying/Case4/Merge.png"/>
   </Files>
   <Masks>
    <Polygon>
     <Mask w="45" x="696" y="520" h="46">16040000120C00000E1200000C1600000A190000091B0000081D0000071F000006210000052300000524000004250000042600000328000003280000022A0000022A0000012B0000012C0000012C0000002D0000002D0000002D0000002D0000002D0000002D0000002C0000012B0000012B0000012B0000022900000229000003270000032700000425000004250000052300000522000006200000071E0000081C0000091A00000B1600000C1300000E0E000011090000</Mask>
     <Properties>
      <Property key="ModalityBitArray" value="1" type="bitarray"/>
      <Property key="ClassID" value="1" type="integer"/>
     </Properties>
    </Polygon>
    <Polygon>
     <Mask w="44" x="667" y="516" h="45">15040000100D00000D1200000C1400000A180000091A0000081C0000062000000522000005230000042400000425000003260000032700000228000002280000012A0000012A0000012A0000012A0000002B0000002C0000002C0000002C0000012A0000012A00000129000001290000022800000228000002270000022700000325000003240000042200000421000005200000061E0000071C0000081900000A1600000C1200000E0F0000100A000013040000</Mask>
     <Properties>
      <Property key="ModalityBitArray" value="1" type="bitarray"/>
      <Property key="ClassID" value="1" type="integer"/>
     </Properties>
    </Polygon>
    <Polygon>
     <Mask w="56" x="710" y="489" h="55">17040000130C0000111200000F1600000D1A00000B1E00000A210000092300000826000007280000062A0000052C0000042D0000042E0000032F00000330000002320000023200000134000001350000013500000036000000370000003700000037000000370000003700000038000000380000003800000137000001360000013600000135000001350000013500000233000002330000023200000232000003300000042F0000042E0000052C0000062B00000729000008270000092500000A2300000B2100000D1E00000E1B00001017000012130000150D0000</Mask>
     <Properties>
      <Property key="ModalityBitArray" value="1" type="bitarray"/>
      <Property key="ClassID" value="1" type="integer"/>
     </Properties>
    </Polygon>
    <Polygon>
     <Mask w="44" x="649" y="540" h="45">14040000100C00000D1100000B15000009190000081B0000061E000005210000042300000325000003250000022700000128000001290000002A0000002A0000002A0000002B0000002B0000002B0000002B0000002C0000002C0000002C0000002C0000002B0000012A0000012A0000012A0000012900000228000002270000022700000325000003240000032300000422000005200000051F0000061D0000071A0000081800000A1400000B1100000D0C0000</Mask>
     <Properties>
      <Property key="ModalityBitArray" value="1" type="bitarray"/>
      <Property key="ClassID" value="1" type="integer"/>
     </Properties>
    </Polygon>
    <Polygon>
     <Mask w="47" x="688" y="552" h="47">130C0000101100000E1400000C1800000B1A0000091D0000081F000007210000062300000623000005250000042700000328000003290000022A0000022B0000022B0000012C0000012C0000012D0000012D0000012D0000002E0000002E0000002F0000002F0000002F0000012E0000012D0000012D0000022C0000022C0000032A0000032A000004280000052700000527000006250000062500000723000008210000091E00000A1C00000B1900000D150000100F0000120B0000</Mask>
     <Properties>
      <Property key="ModalityBitArray" value="1" type="bitarray"/>
      <Property key="ClassID" value="1" type="integer"/>
     </Properties>
    </Polygon>
    <Polygon>
     <Mask w="45" x="676" y="481" h="44">0F0900000C1000000A15000008190000071B0000061E000005200000042200000423000003250000032600000227000002280000012A0000012A0000012A0000002C0000002C0000002C0000002C0000002C0000002D0000002D0000002D0000012C0000012B0000012B0000012B0000022A0000022A000003280000032800000426000005240000052300000621000007200000081E0000091C00000A1900000B1600000D1200000F0E000013050000</Mask>
     <Properties>
      <Property key="ModalityBitArray" value="1" type="bitarray"/>
      <Property key="ClassID" value="1" type="integer"/>
     </Properties>
    </Polygon>
    <Polygon>
     <Mask w="47" x="722" y="554" h="46">110D00000F1100000D1500000B190000091C0000081E0000062100000523000004250000042600000328000003290000022A0000022A0000012C0000012C0000002D0000002E0000002E0000002F0000002F0000002F0000002F0000002F0000002F0000002F0000002F0000002E0000012D0000012D0000022C0000022B0000032A0000032A0000042800000428000005260000062400000722000008200000091E00000B1A00000C1700000E130000110E000014080000</Mask>
     <Properties>
      <Property key="ModalityBitArray" value="1" type="bitarray"/>
      <Property key="ClassID" value="1" type="integer"/>
     </Properties>
    </Polygon>
    <Polygon>
     <Mask w="49" x="662" y="576" h="48">140A00000F1300000D1700000B1B00000A1D0000091F00000821000007230000062500000526000004280000032A0000032B0000022C0000022D0000012E0000012F0000012F0000012F000000310000003100000031000000310000003100000031000000310000003100000130000001300000012F0000012F0000022E0000022E0000032C0000032C0000042B000005290000052900000627000007250000082300000A2000000C1D00000D1B00000F1700001015000012110000160B0000</Mask>
     <Properties>
      <Property key="ModalityBitArray" value="1" type="bitarray"/>
      <Property key="ClassID" value="1" type="integer"/>
     </Properties>
    </Polygon>
    <Polygon>
     <Mask w="46" x="694" y="454" h="45">15040000120C0000101100000E1500000C1900000B1B0000091E00000820000007220000062400000525000004270000042800000329000003290000022B0000022B0000022B0000012C0000012D0000012D0000012D0000012D0000002E0000002E0000002E0000002E0000012C0000012C0000022B0000022A00000329000003280000042700000426000005250000052400000622000007200000081E0000091C00000A1900000C1600000F110000110C0000</Mask>
     <Properties>
      <Property key="ModalityBitArray" value="1" type="bitarray"/>
      <Property key="ClassID" value="1" type="integer"/>
     </Properties>
    </Polygon>
    <Polygon>
     <Mask w="45" x="745" y="517" h="44">130800000F0F00000D1300000B1700000A190000081D0000071F00000621000005230000052300000425000003270000032700000229000002290000012B0000012B0000012B0000002D0000002D0000002D0000002D0000002C0000002C0000002C0000002C0000012B0000012B0000012A00000229000002280000032700000326000004250000052300000522000006200000071E0000081C0000091900000B1500000D110000100C000012060000</Mask>
     <Properties>
      <Property key="ModalityBitArray" value="1" type="bitarray"/>
      <Property key="ClassID" value="1" type="integer"/>
     </Properties>
    </Polygon>
    <Polygon>
     <Mask w="44" x="762" y="490" h="45">16030000110A00000E1000000C1400000A170000091A0000071D0000061F0000052100000522000004240000032600000227000002280000012A0000012A0000012A0000002C0000002C0000002C0000002C0000002C0000002C0000002C0000002C0000002C0000012A0000012A0000012A00000229000002280000032700000327000004250000042500000523000006210000071F0000081D0000091B00000A1800000B1600000C1300000E0F000012080000</Mask>
     <Properties>
      <Property key="ModalityBitArray" value="1" type="bitarray"/>
      <Property key="ClassID" value="1" type="integer"/>
     </Properties>
    </Polygon>
    <Polygon>
     <Mask w="42" x="621" y="550" h="43">0F0900000C1000000A1400000916000008180000071A0000061D0000051F000005200000042100000422000003240000032400000226000001270000012800000029000000290000002A0000002A0000002A0000002A0000002A0000002A0000002A0000002A0000002A00000128000001280000012700000226000002250000032400000422000005200000061E0000071C0000081A0000091700000A1500000C1100000F0C000013050000</Mask>
     <Properties>
      <Property key="ModalityBitArray" value="1" type="bitarray"/>
      <Property key="ClassID" value="1" type="integer"/>
     </Properties>
    </Polygon>
    <Polygon>
     <Mask w="50" x="735" y="583" h="48">110D00000F1300000D1700000C1A00000B1D00000A1F0000092100000724000006250000052700000429000004290000032B0000032B0000022D0000022D0000012F0000012F0000013000000130000000310000003200000032000000320000003200000031000000310000003100000130000001300000022E0000022E0000022E0000032C0000032C0000032B0000042A000005280000062600000724000008220000092000000A1D00000B1B00000C1800000E14000010100000130A0000</Mask>
     <Properties>
      <Property key="ModalityBitArray" value="1" type="bitarray"/>
      <Property key="ClassID" value="1" type="integer"/>
     </Properties>
    </Polygon>
    <Polygon>
     <Mask w="54" x="692" y="418" h="54">1A050000150E0000111400000F1800000D1C00000C1E00000A210000092300000826000007280000062A0000052C0000042D0000042E0000032F0000033000000231000002320000023200000233000001340000013400000134000001350000013500000036000000360000003600000036000000360000013500000135000001340000013400000133000002320000023200000330000003300000042E0000042E0000052C0000052B0000062A00000728000008260000092400000A2100000B1F00000C1D00000E1900000F1600001211000017090000</Mask>
     <Properties>
      <Property key="ModalityBitArray" value="1" type="bitarray"/>
      <Property key="ClassID" value="1" type="integer"/>
     </Properties>
    </Polygon>
    <Polygon>
     <Mask w="39" x="606" y="527" h="41">110400000E0A00000C0E00000A13000008170000061A0000051C0000041D0000031F0000032000000221000001230000012300000025000000250000002500000026000000260000002600000027000000270000002700000027000000260000002600000125000001250000012500000124000002230000022200000321000003200000041F0000041E0000051C000007180000081600000A1200000C0E00000E090000</Mask>
     <Properties>
      <Property key="ModalityBitArray" value="1" type="bitarray"/>
      <Property key="ClassID" value="1" type="integer"/>
     </Properties>
    </Polygon>
    <Polygon>
     <Mask w="48" x="745" y="460" h="48">130A00000F1100000D1500000B1900000A1B0000081E000007200000062200000524000005250000042600000328000003290000022B0000022B0000012D0000012D0000012E0000002F0000002F0000002F00000030000000300000003000000030000000300000002F0000002F0000002F0000002F0000012D0000012D0000022C0000022B0000032A0000032900000428000004270000052500000623000007210000081F0000091C00000B1900000C1600000E120000120B000016030000</Mask>
     <Properties>
      <Property key="ModalityBitArray" value="1" type="bitarray"/>
      <Property key="ClassID" value="1" type="integer"/>
     </Properties>
    </Polygon>
    <Polygon>
     <Mask w="39" x="761" y="552" h="38">100700000C0D00000A1100000815000007180000061A0000051C0000041E0000041F0000032000000321000002220000022300000124000001240000002600000026000000270000002700000027000000260000002600000026000000260000002500000124000001240000022300000222000003210000041F0000051C0000061A000007180000081600000A1200000D0C000010060000</Mask>
     <Properties>
      <Property key="ModalityBitArray" value="1" type="bitarray"/>
      <Property key="ClassID" value="1" type="integer"/>
     </Properties>
    </Polygon>
    <Polygon>
     <Mask w="38" x="647" y="604" h="39">100A00000D0F00000B1200000915000008170000061A0000051C0000041D0000041E0000032000000221000002220000012300000124000001240000002500000026000000260000002600000026000000260000002600000026000000260000012400000124000001240000022200000222000003200000041E0000041D0000051B00000619000008160000091400000B1000000D0C000010060000</Mask>
     <Properties>
      <Property key="ModalityBitArray" value="1" type="bitarray"/>
      <Property key="ClassID" value="1" type="integer"/>
     </Properties>
    </Polygon>
    <Polygon>
     <Mask w="50" x="573" y="534" h="51">14090000111100000F1600000D1A00000C1C00000B1E0000092100000823000007250000062700000627000005290000042A0000032C0000032C0000022E0000022E000001300000013000000130000000320000003200000032000000320000003200000031000000310000003100000031000001300000012F0000012F0000012F0000012F0000022D0000022D0000022C0000032B0000042900000429000005270000062600000724000008220000092000000A1D00000B1B00000D1700000F130000110E000015080000</Mask>
     <Properties>
      <Property key="ModalityBitArray" value="1" type="bitarray"/>
      <Property key="ClassID" value="1" type="integer"/>
     </Properties>
    </Polygon>
    <Polygon>
     <Mask w="42" x="607" y="576" h="44">12060000100C00000D1100000A16000009190000081B0000071D0000061F0000052000000422000004220000032400000324000002260000022600000226000001280000012800000128000001280000002A0000002A0000002A0000002A0000012900000129000001290000012800000227000002260000022600000325000003240000042300000422000005200000061E0000071C0000081A0000091700000A1500000B1200000D0C000011040000</Mask>
     <Properties>
      <Property key="ModalityBitArray" value="1" type="bitarray"/>
      <Property key="ClassID" value="1" type="integer"/>
     </Properties>
    </Polygon>
    <Polygon>
     <Mask w="41" x="560" y="511" h="41">130700000F0D00000C1200000A16000009180000081A0000071C0000061E000005200000042200000323000002250000022500000126000001270000012700000029000000290000002900000029000000290000002900000029000000280000002800000127000001270000012600000225000002240000032300000322000004200000051E0000061C0000071A000008170000091400000A1100000C0D000010070000</Mask>
     <Properties>
      <Property key="ModalityBitArray" value="1" type="bitarray"/>
      <Property key="ClassID" value="1" type="integer"/>
     </Properties>
    </Polygon>
    <Polygon>
     <Mask w="41" x="792" y="485" h="44">110B00000E1100000C1500000A180000091A0000071D0000061F00000521000004220000042300000325000003250000022700000227000001280000012800000128000001280000002900000029000000290000002900000029000000290000002900000029000001280000012800000128000001280000022600000226000002250000032300000421000005200000061E0000071C0000081A0000091800000A1600000C1200000E0E000012070000</Mask>
     <Properties>
      <Property key="ModalityBitArray" value="1" type="bitarray"/>
      <Property key="ClassID" value="1" type="integer"/>
     </Properties>
    </Polygon>
    <Polygon>
     <Mask w="42" x="567" y="572" h="42">110A00000E1000000D1300000B1600000A180000081B0000071D0000061F0000052000000422000003240000032400000226000002260000012800000128000001280000012800000029000000290000002A0000002A0000012900000129000001290000012900000228000002270000022700000326000003250000042400000522000005210000061F0000071D0000081B00000A1800000B1600000C1300000E0F000011080000</Mask>
     <Properties>
      <Property key="ModalityBitArray" value="1" type="bitarray"/>
      <Property key="ClassID" value="1" type="integer"/>
     </Properties>
    </Polygon>
    <Polygon>
     <Mask w="46" x="723" y="614" h="46">13080000100F00000E1400000C1800000B1B0000091E00000820000007210000062300000623000005250000042700000328000003290000022B0000022B0000012C0000012D0000012D0000012D0000002E0000002E0000002E0000002E0000002E0000002E0000002E0000012D0000012D0000012C0000012C0000022A0000022A000002290000032700000426000004250000052400000622000007200000081E0000091C00000B1900000D1500000F11000013090000</Mask>
     <Properties>
      <Property key="ModalityBitArray" value="1" type="bitarray"/>
      <Property key="ClassID" value="1" type="integer"/>
     </Properties>
    </Polygon>
    <Polygon>
     <Mask w="45" x="637" y="503" h="45">12080000100E00000E1200000C1600000A1A0000091C0000081E00000720000006220000052300000425000003260000032700000228000002290000012A0000012B0000012B0000012B0000002D0000002D0000002D0000002D0000002D0000002D0000002D0000002D0000002C0000012B0000012B0000012B00000229000002290000032700000327000004250000052400000523000006210000071E0000081C00000A1800000C1400000E100000110B0000</Mask>
     <Properties>
      <Property key="ModalityBitArray" value="1" type="bitarray"/>
      <Property key="ClassID" value="1" type="integer"/>
     </Properties>
    </Polygon>
    <Polygon>
     <Mask w="44" x="669" y="401" h="45">110B00000E1000000D1300000B1600000A180000091B0000071E000006200000052200000423000003250000032500000227000002270000012900000129000001290000012A0000002B0000002B0000002B0000002C0000002C0000002C0000002C0000002B0000002B0000002B0000002B0000002A00000129000001280000022700000226000003250000042300000422000005210000061F0000071D0000091A00000A1700000B1500000D110000100C0000</Mask>
     <Properties>
      <Property key="ModalityBitArray" value="1" type="bitarray"/>
      <Property key="ClassID" value="1" type="integer"/>
     </Properties>
    </Polygon>
    <Polygon>
     <Mask w="46" x="643" y="465" h="46">13090000100E00000E1300000C1700000B190000091D000007200000062200000524000005240000042600000328000003280000022A0000022A0000022B0000012C0000012C0000002D0000002E0000002E0000002E0000002E0000002E0000002E0000002E0000012D0000012D0000012C0000022B0000022B0000032A000003290000042800000427000005260000052500000623000007210000081F0000091D00000B1A00000C1700000E130000110E0000130A0000</Mask>
     <Properties>
      <Property key="ModalityBitArray" value="1" type="bitarray"/>
      <Property key="ClassID" value="1" type="integer"/>
     </Properties>
    </Polygon>
    <Polygon>
     <Mask w="51" x="768" y="592" h="50">100B00000E1000000C1400000B180000091C0000081F00000721000006240000052600000428000004290000032A0000032B0000022D0000022D0000022E0000012F000001300000013000000131000001310000003200000033000000330000003300000033000000320000003200000131000001310000022F0000022F0000032E0000032D0000042C0000042C0000052A0000052A000006280000062800000726000008240000092100000A1F00000B1D00000D1900000F15000012100000140C000017050000</Mask>
     <Properties>
      <Property key="ModalityBitArray" value="1" type="bitarray"/>
      <Property key="ClassID" value="1" type="integer"/>
     </Properties>
    </Polygon>
    <Polygon>
     <Mask w="35" x="612" y="499" h="33">0F0600000B0C00000910000008130000071600000618000005190000041B0000031D0000021E0000021F000001200000012100000022000000220000002300000023000000230000002300000122000001220000012100000220000002200000031E0000041D0000041C0000051A00000618000008150000091200000B0E00000D090000</Mask>
     <Properties>
      <Property key="ModalityBitArray" value="1" type="bitarray"/>
      <Property key="ClassID" value="1" type="integer"/>
     </Properties>
    </Polygon>
    <Polygon>
     <Mask w="39" x="534" y="522" h="37">120700000F0C00000C1100000A15000009170000071A0000061C0000041F00000320000003210000022300000223000002240000022400000125000001260000012600000027000000270000002700000126000001260000012500000224000002240000022300000322000003210000041F0000041F0000051D0000061B000007190000091500000A1200000C0E00000E090000</Mask>
     <Properties>
      <Property key="ModalityBitArray" value="1" type="bitarray"/>
      <Property key="ClassID" value="1" type="integer"/>
     </Properties>
    </Polygon>
    <Polygon>
     <Mask w="51" x="657" y="622" h="49">130C0000101100000E1500000C1900000B1D0000092100000823000007250000062700000627000005290000042B0000042B0000032D0000032D0000022F0000022F0000013000000131000001310000003300000033000000330000003300000033000001320000013200000131000001310000013100000230000002300000032E0000032E0000042D0000042C0000052B0000052A0000062800000627000007260000082400000A2100000B1F00000C1C00000E180000101400001210000015080000</Mask>
     <Properties>
      <Property key="ModalityBitArray" value="1" type="bitarray"/>
      <Property key="ClassID" value="1" type="integer"/>
     </Properties>
    </Polygon>
    <Polygon>
     <Mask w="44" x="798" y="616" h="45">110B00000D1200000B1600000A190000081C0000071E000006200000052200000424000003260000032600000228000002280000012A0000012A0000012B0000012B0000002C0000002C0000002C0000002C0000002C0000002C0000002C0000002C0000002C0000012B0000012A0000012A0000012A00000228000002280000032600000326000004240000052300000522000006200000071E0000081C0000091A00000A1700000C1300000F0E000013080000</Mask>
     <Properties>
      <Property key="ModalityBitArray" value="1" type="bitarray"/>
      <Property key="ClassID" value="1" type="integer"/>
     </Properties>
    </Polygon>
    <Polygon>
     <Mask w="43" x="535" y="487" h="45">120800000F0F00000D1300000B1600000A190000091B0000081D0000071E00000620000005220000042400000325000002270000022700000227000001290000012900000129000001290000002A0000002B0000002B0000002B0000002B0000012A0000012A0000012A0000012A0000012900000228000002280000022800000326000003260000042400000423000005210000061F0000071D0000081B0000091900000B1500000C1200000E0E000012080000</Mask>
     <Properties>
      <Property key="ModalityBitArray" value="1" type="bitarray"/>
      <Property key="ClassID" value="1" type="integer"/>
     </Properties>
    </Polygon>
    <Polygon>
     <Mask w="46" x="796" y="647" h="46">15050000110E00000E1400000C1800000A1B0000081E0000071F0000062100000622000005230000052400000425000003270000032700000229000002290000022A0000012B0000012C0000002D0000002E0000002E0000002E0000002E0000002E0000002E0000012D0000012C0000012C0000012C0000022B0000022A00000329000003280000042700000426000005250000052400000623000007210000081F00000A1B00000B1900000D1500001010000014080000</Mask>
     <Properties>
      <Property key="ModalityBitArray" value="1" type="bitarray"/>
      <Property key="ClassID" value="1" type="integer"/>
     </Properties>
    </Polygon>
    <Polygon>
     <Mask w="37" x="544" y="586" h="36">110400000E0B00000C0F00000A1300000915000007190000061B0000051D0000051D0000041F0000032000000321000002220000022200000123000001240000012400000124000000250000002500000025000001230000012300000122000002200000021F0000031E0000031D0000041B0000041A0000051800000616000007140000081200000A0E00000C090000</Mask>
     <Properties>
      <Property key="ModalityBitArray" value="1" type="bitarray"/>
      <Property key="ClassID" value="1" type="integer"/>
[truncated: 2,432,790 more chars]
