# Supplementary material for: Using simulated fluorescence cell micrographs for the evaluation of cell image segmentation algorithms
Source: BMC Bioinformatics. 2017 Mar 18;18:176. doi: 10.1186/s12859-017-1591-2 (PMC5357336; doi:10.1186/s12859-017-1591-2)
Supplement: Additional file 6 — The zip archive contains simulated images showing B cell nuclei and cytoskeleton with corresponding ground truth. (ZIP 119808 kb) [file 12859_2017_1591_MOESM6_ESM.zip]

Archive with 763 entries (750 files):
- simulated B cells/
- simulated B cells/cytoskeleton/
- simulated B cells/cytoskeleton/not touching/
- simulated B cells/cytoskeleton/not touching/cell001 gt.png
- simulated B cells/cytoskeleton/not touching/cell001 seeds.png
- simulated B cells/cytoskeleton/not touching/cell001.png
- simulated B cells/cytoskeleton/not touching/cell002 gt.png
- simulated B cells/cytoskeleton/not touching/cell002 seeds.png
- simulated B cells/cytoskeleton/not touching/cell002.png
- simulated B cells/cytoskeleton/not touching/cell003 gt.png
- simulated B cells/cytoskeleton/not touching/cell003 seeds.png
- simulated B cells/cytoskeleton/not touching/cell003.png
- simulated B cells/cytoskeleton/not touching/cell004 gt.png
- simulated B cells/cytoskeleton/not touching/cell004 seeds.png
- simulated B cells/cytoskeleton/not touching/cell004.png
- simulated B cells/cytoskeleton/not touching/cell005 gt.png
- simulated B cells/cytoskeleton/not touching/cell005 seeds.png
- simulated B cells/cytoskeleton/not touching/cell005.png
- simulated B cells/cytoskeleton/not touching/cell006 gt.png
- simulated B cells/cytoskeleton/not touching/cell006 seeds.png
- simulated B cells/cytoskeleton/not touching/cell006.png
- simulated B cells/cytoskeleton/not touching/cell007 gt.png
- simulated B cells/cytoskeleton/not touching/cell007 seeds.png
- simulated B cells/cytoskeleton/not touching/cell007.png
- simulated B cells/cytoskeleton/not touching/cell008 gt.png
- simulated B cells/cytoskeleton/not touching/cell008 seeds.png
- simulated B cells/cytoskeleton/not touching/cell008.png
- simulated B cells/cytoskeleton/not touching/cell009 gt.png
- simulated B cells/cytoskeleton/not touching/cell009 seeds.png
- simulated B cells/cytoskeleton/not touching/cell009.png
- simulated B cells/cytoskeleton/not touching/cell010 gt.png
- simulated B cells/cytoskeleton/not touching/cell010 seeds.png
- simulated B cells/cytoskeleton/not touching/cell010.png
- simulated B cells/cytoskeleton/not touching/cell011 gt.png
- simulated B cells/cytoskeleton/not touching/cell011 seeds.png
- simulated B cells/cytoskeleton/not touching/cell011.png
- simulated B cells/cytoskeleton/not touching/cell012 gt.png
- simulated B cells/cytoskeleton/not touching/cell012 seeds.png
- simulated B cells/cytoskeleton/not touching/cell012.png
- simulated B cells/cytoskeleton/not touching/cell013 gt.png
- simulated B cells/cytoskeleton/not touching/cell013 seeds.png
- simulated B cells/cytoskeleton/not touching/cell013.png
- simulated B cells/cytoskeleton/not touching/cell014 gt.png
- simulated B cells/cytoskeleton/not touching/cell014 seeds.png
- simulated B cells/cytoskeleton/not touching/cell014.png
- simulated B cells/cytoskeleton/not touching/cell015 gt.png
- simulated B cells/cytoskeleton/not touching/cell015 seeds.png
- simulated B cells/cytoskeleton/not touching/cell015.png
- simulated B cells/cytoskeleton/not touching/cell016 gt.png
- simulated B cells/cytoskeleton/not touching/cell016 seeds.png
- simulated B cells/cytoskeleton/not touching/cell016.png
- simulated B cells/cytoskeleton/not touching/cell017 gt.png
- simulated B cells/cytoskeleton/not touching/cell017 seeds.png
- simulated B cells/cytoskeleton/not touching/cell017.png
- simulated B cells/cytoskeleton/not touching/cell018 gt.png
- simulated B cells/cytoskeleton/not touching/cell018 seeds.png
- simulated B cells/cytoskeleton/not touching/cell018.png
- simulated B cells/cytoskeleton/not touching/cell019 gt.png
- simulated B cells/cytoskeleton/not touching/cell019 seeds.png
- simulated B cells/cytoskeleton/not touching/cell019.png
- simulated B cells/cytoskeleton/not touching/cell020 gt.png
- simulated B cells/cytoskeleton/not touching/cell020 seeds.png
- simulated B cells/cytoskeleton/not touching/cell020.png
- simulated B cells/cytoskeleton/not touching/cell021 gt.png
- simulated B cells/cytoskeleton/not touching/cell021 seeds.png
- simulated B cells/cytoskeleton/not touching/cell021.png
- simulated B cells/cytoskeleton/not touching/cell022 gt.png
- simulated B cells/cytoskeleton/not touching/cell022 seeds.png
- simulated B cells/cytoskeleton/not touching/cell022.png
- simulated B cells/cytoskeleton/not touching/cell023 gt.png
- simulated B cells/cytoskeleton/not touching/cell023 seeds.png
- simulated B cells/cytoskeleton/not touching/cell023.png
- simulated B cells/cytoskeleton/not touching/cell024 gt.png
- simulated B cells/cytoskeleton/not touching/cell024 seeds.png
- simulated B cells/cytoskeleton/not touching/cell024.png
- simulated B cells/cytoskeleton/not touching/cell025 gt.png
- simulated B cells/cytoskeleton/not touching/cell025 seeds.png
- simulated B cells/cytoskeleton/not touching/cell025.png
- simulated B cells/cytoskeleton/not touching/cell026 gt.png
- simulated B cells/cytoskeleton/not touching/cell026 seeds.png
- simulated B cells/cytoskeleton/not touching/cell026.png
- simulated B cells/cytoskeleton/not touching/cell027 gt.png
- simulated B cells/cytoskeleton/not touching/cell027 seeds.png
- simulated B cells/cytoskeleton/not touching/cell027.png
- simulated B cells/cytoskeleton/not touching/cell028 gt.png
- simulated B cells/cytoskeleton/not touching/cell028 seeds.png
- simulated B cells/cytoskeleton/not touching/cell028.png
- simulated B cells/cytoskeleton/not touching/cell029 gt.png
- simulated B cells/cytoskeleton/not touching/cell029 seeds.png
- simulated B cells/cytoskeleton/not touching/cell029.png
- simulated B cells/cytoskeleton/not touching/cell030 gt.png
- simulated B cells/cytoskeleton/not touching/cell030 seeds.png
- simulated B cells/cytoskeleton/not touching/cell030.png
- simulated B cells/cytoskeleton/overlapping/
- simulated B cells/cytoskeleton/overlapping/cell001 gt.png
- simulated B cells/cytoskeleton/overlapping/cell001 seeds.png
- simulated B cells/cytoskeleton/overlapping/cell001.png
- simulated B cells/cytoskeleton/overlapping/cell002 gt.png
- simulated B cells/cytoskeleton/overlapping/cell002 seeds.png
- simulated B cells/cytoskeleton/overlapping/cell002.png
- simulated B cells/cytoskeleton/overlapping/cell003 gt.png
- simulated B cells/cytoskeleton/overlapping/cell003 seeds.png
- simulated B cells/cytoskeleton/overlapping/cell003.png
- simulated B cells/cytoskeleton/overlapping/cell004 gt.png
- simulated B cells/cytoskeleton/overlapping/cell004 seeds.png
- simulated B cells/cytoskeleton/overlapping/cell004.png
- simulated B cells/cytoskeleton/overlapping/cell005 gt.png
- simulated B cells/cytoskeleton/overlapping/cell005 seeds.png
- simulated B cells/cytoskeleton/overlapping/cell005.png
- simulated B cells/cytoskeleton/overlapping/cell006 gt.png
- simulated B cells/cytoskeleton/overlapping/cell006 seeds.png
- simulated B cells/cytoskeleton/overlapping/cell006.png
- simulated B cells/cytoskeleton/overlapping/cell007 gt.png
- simulated B cells/cytoskeleton/overlapping/cell007 seeds.png
- simulated B cells/cytoskeleton/overlapping/cell007.png
- simulated B cells/cytoskeleton/overlapping/cell008 gt.png
- simulated B cells/cytoskeleton/overlapping/cell008 seeds.png
- simulated B cells/cytoskeleton/overlapping/cell008.png
- simulated B cells/cytoskeleton/overlapping/cell009 gt.png
- simulated B cells/cytoskeleton/overlapping/cell009 seeds.png
- simulated B cells/cytoskeleton/overlapping/cell009.png
- simulated B cells/cytoskeleton/overlapping/cell010 gt.png
- simulated B cells/cytoskeleton/overlapping/cell010 seeds.png
- simulated B cells/cytoskeleton/overlapping/cell010.png
- simulated B cells/cytoskeleton/overlapping/cell011 gt.png
- simulated B cells/cytoskeleton/overlapping/cell011 seeds.png
- simulated B cells/cytoskeleton/overlapping/cell011.png
- simulated B cells/cytoskeleton/overlapping/cell012 gt.png
- simulated B cells/cytoskeleton/overlapping/cell012 seeds.png
- simulated B cells/cytoskeleton/overlapping/cell012.png
- simulated B cells/cytoskeleton/overlapping/cell013 gt.png
- simulated B cells/cytoskeleton/overlapping/cell013 seeds.png
- simulated B cells/cytoskeleton/overlapping/cell013.png
- simulated B cells/cytoskeleton/overlapping/cell014 gt.png
- simulated B cells/cytoskeleton/overlapping/cell014 seeds.png
- simulated B cells/cytoskeleton/overlapping/cell014.png
- simulated B cells/cytoskeleton/overlapping/cell015 gt.png
- simulated B cells/cytoskeleton/overlapping/cell015 seeds.png
- simulated B cells/cytoskeleton/overlapping/cell015.png
- simulated B cells/cytoskeleton/overlapping/cell016 gt.png
- simulated B cells/cytoskeleton/overlapping/cell016 seeds.png
- simulated B cells/cytoskeleton/overlapping/cell016.png
- simulated B cells/cytoskeleton/overlapping/cell017 gt.png
- simulated B cells/cytoskeleton/overlapping/cell017 seeds.png
- simulated B cells/cytoskeleton/overlapping/cell017.png
- simulated B cells/cytoskeleton/overlapping/cell018 gt.png
- simulated B cells/cytoskeleton/overlapping/cell018 seeds.png
- simulated B cells/cytoskeleton/overlapping/cell018.png
- simulated B cells/cytoskeleton/overlapping/cell019 gt.png
- simulated B cells/cytoskeleton/overlapping/cell019 seeds.png
- simulated B cells/cytoskeleton/overlapping/cell019.png
- simulated B cells/cytoskeleton/overlapping/cell020 gt.png
- simulated B cells/cytoskeleton/overlapping/cell020 seeds.png
- simulated B cells/cytoskeleton/overlapping/cell020.png
- simulated B cells/cytoskeleton/overlapping/cell021 gt.png
- simulated B cells/cytoskeleton/overlapping/cell021 seeds.png
- simulated B cells/cytoskeleton/overlapping/cell021.png
- simulated B cells/cytoskeleton/overlapping/cell022 gt.png
- simulated B cells/cytoskeleton/overlapping/cell022 seeds.png
- simulated B cells/cytoskeleton/overlapping/cell022.png
- simulated B cells/cytoskeleton/overlapping/cell023 gt.png
- simulated B cells/cytoskeleton/overlapping/cell023 seeds.png
- simulated B cells/cytoskeleton/overlapping/cell023.png
- simulated B cells/cytoskeleton/overlapping/cell024 gt.png
- simulated B cells/cytoskeleton/overlapping/cell024 seeds.png
- simulated B cells/cytoskeleton/overlapping/cell024.png
- simulated B cells/cytoskeleton/overlapping/cell025 gt.png
- simulated B cells/cytoskeleton/overlapping/cell025 seeds.png
- simulated B cells/cytoskeleton/overlapping/cell025.png
- simulated B cells/cytoskeleton/overlapping/cell026 gt.png
- simulated B cells/cytoskeleton/overlapping/cell026 seeds.png
- simulated B cells/cytoskeleton/overlapping/cell026.png
- simulated B cells/cytoskeleton/overlapping/cell027 gt.png
- simulated B cells/cytoskeleton/overlapping/cell027 seeds.png
- simulated B cells/cytoskeleton/overlapping/cell027.png
- simulated B cells/cytoskeleton/overlapping/cell028 gt.png
- simulated B cells/cytoskeleton/overlapping/cell028 seeds.png
- simulated B cells/cytoskeleton/overlapping/cell028.png
- simulated B cells/cytoskeleton/overlapping/cell029 gt.png
- simulated B cells/cytoskeleton/overlapping/cell029 seeds.png
- simulated B cells/cytoskeleton/overlapping/cell029.png
- simulated B cells/cytoskeleton/overlapping/cell030 gt.png
- simulated B cells/cytoskeleton/overlapping/cell030 seeds.png
- simulated B cells/cytoskeleton/overlapping/cell030.png
- simulated B cells/cytoskeleton/overlaying/
- simulated B cells/cytoskeleton/overlaying/cell001 gt.png
- simulated B cells/cytoskeleton/overlaying/cell001 seeds.png
- simulated B cells/cytoskeleton/overlaying/cell001.png
- simulated B cells/cytoskeleton/overlaying/cell002 gt.png
- simulated B cells/cytoskeleton/overlaying/cell002 seeds.png
- simulated B cells/cytoskeleton/overlaying/cell002.png
- simulated B cells/cytoskeleton/overlaying/cell003 gt.png
- simulated B cells/cytoskeleton/overlaying/cell003 seeds.png
- simulated B cells/cytoskeleton/overlaying/cell003.png
- simulated B cells/cytoskeleton/overlaying/cell004 gt.png
- simulated B cells/cytoskeleton/overlaying/cell004 seeds.png
- simulated B cells/cytoskeleton/overlaying/cell004.png
- simulated B cells/cytoskeleton/overlaying/cell005 gt.png
- simulated B cells/cytoskeleton/overlaying/cell005 seeds.png
- simulated B cells/cytoskeleton/overlaying/cell005.png
- simulated B cells/cytoskeleton/overlaying/cell006 gt.png
- simulated B cells/cytoskeleton/overlaying/cell006 seeds.png
- simulated B cells/cytoskeleton/overlaying/cell006.png
- simulated B cells/cytoskeleton/overlaying/cell007 gt.png
- simulated B cells/cytoskeleton/overlaying/cell007 seeds.png
- simulated B cells/cytoskeleton/overlaying/cell007.png
- simulated B cells/cytoskeleton/overlaying/cell008 gt.png
- simulated B cells/cytoskeleton/overlaying/cell008 seeds.png
- simulated B cells/cytoskeleton/overlaying/cell008.png
- simulated B cells/cytoskeleton/overlaying/cell009 gt.png
- simulated B cells/cytoskeleton/overlaying/cell009 seeds.png
- simulated B cells/cytoskeleton/overlaying/cell009.png
- simulated B cells/cytoskeleton/overlaying/cell010 gt.png
- simulated B cells/cytoskeleton/overlaying/cell010 seeds.png
- simulated B cells/cytoskeleton/overlaying/cell010.png
- simulated B cells/cytoskeleton/overlaying/cell011 gt.png
- simulated B cells/cytoskeleton/overlaying/cell011 seeds.png
- simulated B cells/cytoskeleton/overlaying/cell011.png
- simulated B cells/cytoskeleton/overlaying/cell012 gt.png
- simulated B cells/cytoskeleton/overlaying/cell012 seeds.png
- simulated B cells/cytoskeleton/overlaying/cell012.png
- simulated B cells/cytoskeleton/overlaying/cell013 gt.png
- simulated B cells/cytoskeleton/overlaying/cell013 seeds.png
- simulated B cells/cytoskeleton/overlaying/cell013.png
- simulated B cells/cytoskeleton/overlaying/cell014 gt.png
- simulated B cells/cytoskeleton/overlaying/cell014 seeds.png
- simulated B cells/cytoskeleton/overlaying/cell014.png
- simulated B cells/cytoskeleton/overlaying/cell015 gt.png
- simulated B cells/cytoskeleton/overlaying/cell015 seeds.png
- simulated B cells/cytoskeleton/overlaying/cell015.png
- simulated B cells/cytoskeleton/overlaying/cell016 gt.png
- simulated B cells/cytoskeleton/overlaying/cell016 seeds.png
- simulated B cells/cytoskeleton/overlaying/cell016.png
- simulated B cells/cytoskeleton/overlaying/cell017 gt.png
- simulated B cells/cytoskeleton/overlaying/cell017 seeds.png
- simulated B cells/cytoskeleton/overlaying/cell017.png
- simulated B cells/cytoskeleton/overlaying/cell018 gt.png
- simulated B cells/cytoskeleton/overlaying/cell018 seeds.png
- simulated B cells/cytoskeleton/overlaying/cell018.png
- simulated B cells/cytoskeleton/overlaying/cell019 gt.png
- simulated B cells/cytoskeleton/overlaying/cell019 seeds.png
- simulated B cells/cytoskeleton/overlaying/cell019.png
- simulated B cells/cytoskeleton/overlaying/cell020 gt.png
- simulated B cells/cytoskeleton/overlaying/cell020 seeds.png
- simulated B cells/cytoskeleton/overlaying/cell020.png
- simulated B cells/cytoskeleton/overlaying/cell021 gt.png
- simulated B cells/cytoskeleton/overlaying/cell021 seeds.png
- simulated B cells/cytoskeleton/overlaying/cell021.png
- simulated B cells/cytoskeleton/overlaying/cell022 gt.png
- simulated B cells/cytoskeleton/overlaying/cell022 seeds.png
- simulated B cells/cytoskeleton/overlaying/cell022.png
- simulated B cells/cytoskeleton/overlaying/cell023 gt.png
- simulated B cells/cytoskeleton/overlaying/cell023 seeds.png
- simulated B cells/cytoskeleton/overlaying/cell023.png
- simulated B cells/cytoskeleton/overlaying/cell024 gt.png
- simulated B cells/cytoskeleton/overlaying/cell024 seeds.png
- simulated B cells/cytoskeleton/overlaying/cell024.png
- simulated B cells/cytoskeleton/overlaying/cell025 gt.png
- simulated B cells/cytoskeleton/overlaying/cell025 seeds.png
- simulated B cells/cytoskeleton/overlaying/cell025.png
- simulated B cells/cytoskeleton/overlaying/cell026 gt.png
- simulated B cells/cytoskeleton/overlaying/cell026 seeds.png
- simulated B cells/cytoskeleton/overlaying/cell026.png
- simulated B cells/cytoskeleton/overlaying/cell027 gt.png
- simulated B cells/cytoskeleton/overlaying/cell027 seeds.png
- simulated B cells/cytoskeleton/overlaying/cell027.png
- simulated B cells/cytoskeleton/overlaying/cell028 gt.png
- simulated B cells/cytoskeleton/overlaying/cell028 seeds.png
- simulated B cells/cytoskeleton/overlaying/cell028.png
- simulated B cells/cytoskeleton/overlaying/cell029 gt.png
- simulated B cells/cytoskeleton/overlaying/cell029 seeds.png
- simulated B cells/cytoskeleton/overlaying/cell029.png
- simulated B cells/cytoskeleton/overlaying/cell030 gt.png
- simulated B cells/cytoskeleton/overlaying/cell030 seeds.png
- simulated B cells/cytoskeleton/overlaying/cell030.png
- simulated B cells/cytoskeleton/real/
- simulated B cells/cytoskeleton/real/cell001 gt.png
- simulated B cells/cytoskeleton/real/cell001 seeds.png
- simulated B cells/cytoskeleton/real/cell001.png
- simulated B cells/cytoskeleton/real/cell002 gt.png
- simulated B cells/cytoskeleton/real/cell002 seeds.png
- simulated B cells/cytoskeleton/real/cell002.png
- simulated B cells/cytoskeleton/real/cell003 gt.png
- simulated B cells/cytoskeleton/real/cell003 seeds.png
- simulated B cells/cytoskeleton/real/cell003.png
- simulated B cells/cytoskeleton/real/cell004 gt.png
- simulated B cells/cytoskeleton/real/cell004 seeds.png
- simulated B cells/cytoskeleton/real/cell004.png
- simulated B cells/cytoskeleton/real/cell005 gt.png
- simulated B cells/cytoskeleton/real/cell005 seeds.png
- simulated B cells/cytoskeleton/real/cell005.png
- simulated B cells/cytoskeleton/real/cell006 gt.png
- simulated B cells/cytoskeleton/real/cell006 seeds.png
- simulated B cells/cytoskeleton/real/cell006.png
- simulated B cells/cytoskeleton/real/cell007 gt.png
- simulated B cells/cytoskeleton/real/cell007 seeds.png
- simulated B cells/cytoskeleton/real/cell007.png
- simulated B cells/cytoskeleton/real/cell008 gt.png
- simulated B cells/cytoskeleton/real/cell008 seeds.png
- simulated B cells/cytoskeleton/real/cell008.png
[truncated: 463 more entries]
