# Supplementary material for: Using simulated fluorescence cell micrographs for the evaluation of cell image segmentation algorithms
Source: BMC Bioinformatics. 2017 Mar 18;18:176. doi: 10.1186/s12859-017-1591-2 (PMC5357336; doi:10.1186/s12859-017-1591-2)
Supplement: Additional file 8 — The zip archive contains all files simulated with SimuCell. These images have been used during the expert observer study. (ZIP 7618.56 kb) [file 12859_2017_1591_MOESM8_ESM.zip]

Archive with 45 entries (40 files):
- SimuCell - Simulated Images/
- SimuCell - Simulated Images/B cell cytoskeleton/
- SimuCell - Simulated Images/B cell cytoskeleton/1.png
- SimuCell - Simulated Images/B cell cytoskeleton/10.png
- SimuCell - Simulated Images/B cell cytoskeleton/2.png
- SimuCell - Simulated Images/B cell cytoskeleton/3.png
- SimuCell - Simulated Images/B cell cytoskeleton/4.png
- SimuCell - Simulated Images/B cell cytoskeleton/5.png
- SimuCell - Simulated Images/B cell cytoskeleton/6.png
- SimuCell - Simulated Images/B cell cytoskeleton/7.png
- SimuCell - Simulated Images/B cell cytoskeleton/8.png
- SimuCell - Simulated Images/B cell cytoskeleton/9.png
- SimuCell - Simulated Images/B cell nuclei/
- SimuCell - Simulated Images/B cell nuclei/image_01.png
- SimuCell - Simulated Images/B cell nuclei/image_101.png
- SimuCell - Simulated Images/B cell nuclei/image_11.png
- SimuCell - Simulated Images/B cell nuclei/image_21.png
- SimuCell - Simulated Images/B cell nuclei/image_31.png
- SimuCell - Simulated Images/B cell nuclei/image_41.png
- SimuCell - Simulated Images/B cell nuclei/image_51.png
- SimuCell - Simulated Images/B cell nuclei/image_71.png
- SimuCell - Simulated Images/B cell nuclei/image_81.png
- SimuCell - Simulated Images/B cell nuclei/image_91.png
- SimuCell - Simulated Images/macrophages/
- SimuCell - Simulated Images/macrophages/10image_1.png
- SimuCell - Simulated Images/macrophages/1image_1.png
- SimuCell - Simulated Images/macrophages/2image_1.png
- SimuCell - Simulated Images/macrophages/3image_1.png
- SimuCell - Simulated Images/macrophages/4image_1.png
- SimuCell - Simulated Images/macrophages/5image_1.png
- SimuCell - Simulated Images/macrophages/6image_1.png
- SimuCell - Simulated Images/macrophages/7image_1.png
- SimuCell - Simulated Images/macrophages/8image_1.png
- SimuCell - Simulated Images/macrophages/9image_1.png
- SimuCell - Simulated Images/protoplasts/
- SimuCell - Simulated Images/protoplasts/1image_1.png
- SimuCell - Simulated Images/protoplasts/2image_1.png
- SimuCell - Simulated Images/protoplasts/3image_1.png
- SimuCell - Simulated Images/protoplasts/4image_1.png
- SimuCell - Simulated Images/protoplasts/5image_1.png
- SimuCell - Simulated Images/protoplasts/6image_1.png
- SimuCell - Simulated Images/protoplasts/7image_1.png
- SimuCell - Simulated Images/protoplasts/8image_1.png
- SimuCell - Simulated Images/protoplasts/9image_1.png
- SimuCell - Simulated Images/protoplasts/image_1.png
